# Supplementary material for: Engineering T cells to enhance 3D migration through structurally and mechanically complex tumor microenvironments
Source: Nat Commun. 2021 May 14;12:2815. doi: 10.1038/s41467-021-22985-5 (PMC8121808; doi:10.1038/s41467-021-22985-5)
Supplement: Supplementary file 9 — Source Data [file 41467_2021_22985_MOESM9_ESM.xlsx]

## Sheet: Figure 1e
	Panel e												Statistical analysis for panel e
													Analysis performed with Kaleidagraph 4.0 software
		CD4+ T cell invasiveness into nanogrooves as percentile fraction of "in-groove" interface to the entire T cell-nanotexture interface
														One Way ANOVA
	Conditions:	DMSO 16 kPa	DMSO 50 kPa	DMSO pU	Nocodazole 16 kPa	Nocodazole 50 kPa	Nocodazole pU	Taxol 16 kPa	Taxol 50 kPa	Taxol pU				Data Table: Data 4
		56.8627	43.1579	26.817	73.2143	52.5	75.101	19.2308	0	5.07264				Factor A: 3 Groups
		53.0973	38.806	8.2261	59.2593	53.8462	78.369	30.2632	0	2.84026				16 DMSO, 50 DMSO, pU DMSO
		73.7931	47.9675	13.208	63.0435	64.7059	61.997	80.3922	0	8.65017
		50	52	57.614	60.1852	66.6667	79.472	11.8421	0	12.9187				Analysis of Variance Results
		82.3529	37.931	38.509	68.3333	45.1613	59.678	19.2771	6.06061	0				Source	DF	SS	MS	F	P
		52.1277	48.2014	12.448	65.7534	53.3333	84.804	48.4277	18.4615	21.8965				Total	163	59358.2	364.161
		65.3543	31.5068	26.559	60.3448	56.0976	59.033	48.2759	0	3.62044				A	2	29623.2	14811.6	80.1974	< .0001
		66.055	48.3221	32.492	75.188	57.8947	80.897	44.8	0	3.06158				Error	161	29735	184.689
		67.8161	31.9797	46.959	72.2222	41.6667	67.342	27.6316	0	0
		52.4823	43.9394	50.313	59.7701	58.3333	94.937	24.4898	0	0
		64.1509	44.9275	36.709	75	55.8824	91.726	24.8366	37.7778	0				Tukey's All Pairs Comparison
		62.8571	40.8696	11.569	67.6923	59.0909	90.87	13.834	0	0				Comparison	Mean Difference	|q|	P	95% CL
		62.5	46.6667	14.301	73.2558	54.2857	86.843	39.1566	17.6471	1				16 DMSO vs pU DMSO	35.3077	17.9102	< .0001	28.713 to 41.903
		56.9106	37.069	35.321	60.6557	60.5263	93.157	56.701	5.17241					16 DMSO vs 50 DMSO	11.5356	6.7427	< .0001	5.8121 to 17.259
		60.2041	26.4706	36.335	74.5455	30.7692	91.825	17.5676	16.2791					50 DMSO vs pU DMSO	23.7721	11.4408	< .0001	16.821 to 30.723
		65.625	58.1006	20.793	70.7071	69.5652	83.313	65.3333	0
		57.7465	39.7906	10.809	65.6863	57.5	68.322	48	0
		63.0769	44.5255	3.2055	48.2143	41.6667	54.231	56.25	17.3913
		66.6667	75.9036	3.7371	55.5556	48	85.617	38.2022	0
		42.029	46.4286	12.515	56.1983	60.9756	73.11	44.7811	0
		71.1111	34.6457	6.2169	65.2174	54.717	64.208	67.3575	0					One Way ANOVA
		54.8872	55.4688	29.571	44.3038	67.5676	53.256	50	0					Data Table: Data 4
		68.8679	57.1429	10.605	69.7842	50	77.491	21.3333	0					Factor A: 3 Groups
		60.274	39.1791	14.349	64.3411	66.6667	96.938	23.8806	0					16 Nocodazole, 50 Nocodazole, pU Nocodazole
		49.7297	46.875	8.2914	70.5426	47.9167	95.334	42.8571	0
		29.8611	31.25	39.293	75.2212	65.2174	92.468	26.6055	40.5405					Analysis of Variance Results
		55.5556	43.4109	25.44	56.25	64.7059	57.786	38.2812	0					Source	DF	SS	MS	F	P
		35.5422	66.3934	19.491	65	65.3846	94.746	7.05882	53.6232					Total	135	25409.3	188.217
		65.0206	34.0541	8.4672	67.5676	54.1667	57.227	23.445	56.6667					A	2	8873.48	4436.74	35.6854	< .0001
		80	48	94.898	53.8462	81.25	75.125	26.9006	18.1818					Error	133	16535.8	124.329
		59.7938	71.4286	41.02	81.25	62.963	93.624	44.4015	28.5714
		57.7181	29.0698	17.261	68.2692	56.4103	92.453	26.087	0
		40	47.6821	0.83339	75.7576	50.9091	88.892	25	0					Tukey's All Pairs Comparison
		53.125	52.1212	14.274	59.0476	70	82.22	80.7692	54.5455					Comparison	Mean Difference	|q|	P	95% CL
		84.9206	72.6776	8.9258	88.2353	55.814	55.855	30.1115	0					pU Nocodazole vs 50 Nocodazole	21.2756	11.9002	< .0001	15.283 to 27.268
		49.375	40.5941		62.5	64.4444	64.687	26.9231	0					pU Nocodazole vs 16 Nocodazole	11.5431	7.1753	< .0001	6.1506 to 16.936
		54.0323	56.7961		80.1653	58.8235	87.947	41.4062	0					16 Nocodazole vs 50 Nocodazole	9.73244	5.8668	0.0002	4.1718 to 15.293
		61.6667	57.3913		63.1579		70.497	21.7391	16.6667
		58.8235	61.8785		76.4151		96.988	55.1515	0
		26.9231	39.1608		74.7664		96.337	44.9438	0
		39.9038	51		54.4444		72.775	43.578	0
		59.6639	42.5439		68.4211			10	0
		48.2759	49.359		63.4328			21.1921	0					One Way ANOVA
		52.2556	53.7815		65.1163			44.8718	0					Data Table: Data 4
		80.4348	55.6338		90.3614			54.0984	0					Factor A: 3 Groups
		65	61		62.069			58.9286	20					16 Taxol, 50 Taxol, pU Taxol
		64.9402	45.9259		71.4286			36.9565	26.4151
		67.3469	49.5935		60.2564			66.3551	46.875					Analysis of Variance Results
		58.9286	64.5631		58.427			36.5854	0					Source	DF	SS	MS	F	P
		53.4247	53.125		58.427			19.2308	0					Total	128	60845.7	475.357
		68.5185	23.2394		50			29.7297	0					A	2	26774.3	13387.1	49.5071	< .0001
		60.7843	73.0159		76.8707			20.1681	16.6667					Error	126	34071.5	270.408
		63.7795	62.1429		76.1194			15.7895	0
		65.4762	36.7876		75.969			49.0196	0
		39.6552	31.8471		77.4194			35.625						Tukey's All Pairs Comparison
		61.4286			86.1386			24.0964						Comparison	Mean Difference	|q|	P	95% CL
		55.7447			76.3889			25.2747						16 Taxol vs pU Taxol	32.4761	9.156	< .0001	20.579 to 44.373
		56.25			58.4746			35.4331						16 Taxol vs 50 Taxol	27.8054	12.8469	< .0001	20.546 to 35.065
		68.4211						12.7273						50 Taxol vs pU Taxol	4.67065	1.3002	0.6291	-7.3782 to 16.719
		57.3171						84.5771
		65.6051						50.3704
		46.4789						37.037
		60.3306
		67.0886
		64.9573
		70.5479
		50
		47.7273
		65.4135
		69.7674
		61.4458
		59.7484
		50.2793
		77.3438

## Sheet: Figure 2c,f
	Panel c
		T cell speeds in DMSO (um/min)							T cell speeds in Nocodazole (um/min)							T cell speeds in Taxol (um/min)
	Conditions:	16kPa	50kPa	pU				Conditions:	16kPa	50kPa	pU				Conditions:	16kPa	50kPa	pU
		23.508	14.686	15.466					18.373	19.649	22.7406					9.2316	15.782	4.7853
		15.421	19.242	16.232					21.706	18.086	16.1582					8.9212	10.608	7.4397
		18.02	24.633	13.28					15.356	21.426	19.7441					13.778	16.544	6.2041
		25.562	15.813	11.209					19.252	15.602	16.7213					9.6325	5.9528	8.9453
		15.516	23.256	18.673					18.373	13.475	10.4275					7.5038	18.016	3.2457
		14.617	22.325	23.389					21.615	13.041	30.9323					6.7016	7.7961	6.6792
		19.282	22.118	20.947					15.356	16.704	14.4049					9.7843	12.585	7.348
		21.524	15.359	13.468					17.999	13.485	14.7944					12.805	8.3318	7.6821
		19.434	12.494	23.147					17.664	13.411	15.7187					9.5141	13.669	8.2974
		20.466	12.494	14.349					19.314	21.001	19.2027					13.605	7.5879	6.9465
		19.752	10.623	12.433					18.159		18.082					8.919	4.2469	5.1194
		21.506	19.245	16.496					15.127		18.3273					9.3202	13.694	6.8846
		20.308	18.202	16.11					20.596		18.2429					4.1536	4.9987	7.899
		13.412	9.8227	12.324					18.786		21.2565					8.4613	7.5311	10.261
		24.299	10.184	13.099					18.865		15.6136					9.5702	11.135	5.9415
		19.123	14.879	10.219					15.756		17.1891					5.3168	11.467	8.122
		15.512	21.057	14.885					20.728							6.3587	7.0694	8.2011
		18.459	16.305	8.6705					15.797							14.632	6.98	4.8007
		16.146	13.411	12.108					14.883								11.535	17.176
		18.935	19.801	13.775					17.815								5.816	5.7131
		15.253	10.763	7.3127													3.1507	6.8823
		21.662	20.355	10.982													7.294	7.3961
		24.004	14.713	22.832													4.7859	7.3954
		20.667	16.056	19.507													10.613	8.1432
		17.972	11.177	18.692													7.8681	3.8085
		16.689	13.877	11.025													12.895	14.842
		21.806		10.743														15.386
		14.73		9.0153														14.408
		19.058		8.4736														11.801
		20.719																14.264
		18.512																9.5374
																		14.528
	Averages:	19.0927	16.265	14.4435				Averages:	18.076	16.588	18.0973				Averages:	9.34494	9.53663	8.43728
		T cell speeds in DMSO	Kaleidagraph statistics						T cell speeds in Nocodazole		Kaleidagraph statistics					T cell speeds in Taxol	Kaleidagraph statistics
		One Way ANOVA							One Way ANOVA							One Way ANOVA
		Factor A: 3 Groups							Factor A: 3 Groups							Factor A: 3 Groups
		16, 50kPa and pU							16, 50kPa and pU							16, 50kPa and pU
		Analysis of Variance Results							Analysis of Variance Results							Analysis of Variance Results
		Source	DF	SS	MS	F	P		Source	DF	SS	MS	F	P		Source	DF	SS	MS	F	P
		Total	85	1675.31	19.7095				Total	45	504.808	11.2179				Total	75	961.263	12.8168
		A	2	329.978	164.989	10.179	0.00011		A	2	17.5528	8.77642	0.774515	0.46725		A	2	13.172	6.58602	0.507103	0.60434
		Error	83	1345.33	16.2088				Error	43	487.255	11.3315				Error	73	948.091	12.9876
		Tukey's All Pairs Comparison							Tukey's All Pairs Comparison							Tukey's All Pairs Comparison
		Comparison	Mean Difference	|q|	P	95% CL			Comparison	Mean Difference	|q|	P	95% CL			Comparison	Mean Difference	|q|	P	95% CL
		16 v pU	4.64919	6.3215	< .0001	2.167 to 7.1313			50kPa v pU	1.50926	1.5729	0.5119	-1.7847 to 4.8032			50kPa v pU	0.909018	1.3511	0.6073	-1.3674 to 3.1855
		16 v 50kPa	2.82768	3.7351	0.0264	0.27262 to 5.3827			16kPa v pU	0.0212574	0.0266	0.9998	-2.7195 to 2.762			16 v 50kPa	0.191692	0.2453	0.9836	-2.452 to 2.8354
		50kPa v pU	1.82151	2.3691	0.2208	-0.77343 to 4.4164			16 v 50kPa	1.488	1.6141	0.4943	-1.6767 to 4.6527			16kPa v pU	0.717326	0.9554	0.7784	-1.8229 to 3.2576
	Panel f
				T cell directionality (DMSO)							T cell directionality (DMSO)							T cell directionality (DMSO)
			Degrees (º)	16 kPa (Counts)	50 kPa (Counts)	pU (Plastic)				Degrees (º)	16 kPa (Counts)	50 kPa (Counts)	pU (Plastic)				Degrees (º)	16 kPa (Counts)	50 kPa (Counts)	pU (Plastic)
			-84.444	622	1898	1068				-84.444	17	17	92				-84.444	357	769	999
			-63.333	976	2304	996				-63.333	30	38	57				-63.333	306	685	499
			-42.222	1376	2200	1008				-42.222	66	54	125				-42.222	348	743	798
			-21.111	2728	2276	1080				-21.111	282	152	344				-21.111	332	801	646
			0	4568	3476	1716				0	616	305	1317				0	637	1391	1701
			21.111	2660	2672	1436				21.111	226	175	460				21.111	371	776	549
			42.222	1188	2216	1184				42.222	55	55	167				42.222	381	635	695
			63.333	724	1628	952				63.333	32	21	75				63.333	290	601	379
			84.444	622	1898	1068				84.444	17	17	92				84.444	357	769	999

## Sheet: Figure 2b-DMSO
1 position step=10.5 sec
16kPa
X (pos, um)	Y (pos, um)	X (pos, um)	Y (pos, um)	X (pos, um)	Y (pos, um)	X (pos, um)	Y (pos, um)	X (pos, um)	Y (pos, um)	X (pos, um)	Y (pos, um)	X (pos, um)	Y (pos, um)	X (pos, um)	Y (pos, um)	X (pos, um)	Y (pos, um)	X (pos, um)	Y (pos, um)	X (pos, um)	Y (pos, um)	X (pos, um)	Y (pos, um)	X (pos, um)	Y (pos, um)	X (pos, um)	Y (pos, um)	X (pos, um)	Y (pos, um)	X (pos, um)	Y (pos, um)	X (pos, um)	Y (pos, um)	X (pos, um)	Y (pos, um)	X (pos, um)	Y (pos, um)	X (pos, um)	Y (pos, um)	X (pos, um)	Y (pos, um)	X (pos, um)	Y (pos, um)	X (pos, um)	Y (pos, um)	X (pos, um)	Y (pos, um)	X (pos, um)	Y (pos, um)
0	0	0	0	0	0	0	0	0	0	0	0	0	0	0	0	0	0	0	0	0	0	0	0	0	0	0	0	0	0	0	0	0	0	0	0	0	0	0	0	0	0	0	0	0	0	0	0	0	0
0.62	-4.96	1.86	-1.86	1.86	-2.48	-4.96	3.1	-6.82	-1.86	0	-2.48	-1.24	-3.1	1.24	-5.58	1.24	1.86	-3.1	2.48	0.62	-7.44	-4.34	1.24	0	-5.58	-3.72	3.1	0.62	-1.24	-0.62	-3.72	0.62	-2.48	-0.62	3.72	0.62	1.86	-2.48	2.48	-0.62	-1.24	1.24	-2.48	-2.48	3.72	-8.06	3.1	-4.96	2.48
-1.24	-6.2	1.86	-4.34	2.48	-5.58	-8.68	4.34	-7.44	-3.1	1.24	-4.96	0	-4.96	1.24	-7.44	3.72	2.48	-6.2	-3.1	0	-9.3	-8.68	3.1	1.24	-10.54	-4.34	4.96	3.1	1.24	1.24	-7.44	-2.48	-8.06	-0.62	5.58	1.24	4.34	-4.96	0	-1.86	-4.96	0.62	-5.58	-5.58	6.2	-5.58	2.48	-4.96	4.34
-3.1	-4.96	1.86	-5.58	3.72	-7.44	-10.54	6.2	-8.06	-2.48	1.86	-8.68	0.62	-6.2	3.1	-9.3	3.1	0.62	-7.44	-8.06	0.62	-11.78	-13.02	4.34	2.48	-13.64	-5.58	6.82	4.34	0.62	0	-9.92	-3.1	-9.3	-1.24	9.3	-6.2	9.3	-4.96	-1.24	-1.86	-5.58	0.62	-8.06	-8.06	9.3	-6.82	3.72	-3.72	4.96
-4.34	-9.92	2.48	-6.2	6.82	-10.54	-12.4	7.44	-10.54	-3.1	1.86	-9.3	2.48	-8.68	3.72	-11.78	5.58	-2.48	-8.68	-11.16	2.48	-12.4	-7.44	4.34	3.72	-16.12	-4.96	7.44	6.82	3.72	-1.24	-13.02	-4.96	-11.16	0	13.64	-9.3	14.26	-5.58	-1.86	-1.24	-6.82	0	-10.54	-10.54	14.26	-2.48	5.58	-2.48	6.82
-9.3	-5.58	4.96	-8.06	7.44	-11.78	-11.16	15.5	-14.26	-2.48	2.48	-10.54	2.48	-10.54	3.72	-15.5	6.82	-5.58	-9.92	-13.64	3.72	-14.26	-13.64	8.68	4.96	-19.22	-6.2	8.68	6.82	-1.86	-1.24	-13.64	-4.96	-13.02	0	13.64	-8.68	16.74	-8.06	-3.1	-1.24	-7.44	2.48	-12.4	-9.92	19.22	-3.72	8.68	-2.48	8.68
-9.92	-10.54	7.44	-9.3	6.82	-13.64	-14.26	21.7	-14.26	-4.34	2.48	-11.16	4.34	-13.02	3.72	-17.98	6.82	-6.2	-11.16	-16.74	5.58	-16.74	-14.26	9.3	3.72	-16.74	-5.58	9.92	7.44	-5.58	2.48	-15.5	-6.2	-16.12	0	15.5	-8.06	18.6	-9.92	-4.34	-0.62	-8.06	3.72	-16.74	-5.58	24.18	-1.86	11.78	-3.1	11.16
-14.26	-8.68	9.3	-11.16	8.06	-14.88	-14.88	24.8	-13.64	-11.16	3.1	-11.78	6.82	-14.88	3.72	-21.08	6.82	-8.06	-11.78	-19.22	6.2	-19.22	-16.12	6.2	3.1	-18.6	-4.96	11.78	8.68	-8.06	2.48	-17.36	-9.3	-14.26	-0.62	17.36	-3.1	18.6	-13.64	-3.72	0	-8.68	4.96	-21.7	-4.34	22.32	-2.48	13.64	1.24	10.54
-13.64	-8.06	9.3	-11.78	8.06	-16.74	-16.12	29.14	-16.12	-10.54	4.96	-13.02	8.68	-17.36	3.72	-24.8	7.44	-8.68	-11.16	-21.08	6.82	-22.32	-16.74	3.1	5.58	-21.7	-3.1	12.4	11.16	-11.16	3.72	-19.22	-8.06	-16.74	-4.96	15.5	-2.48	21.7	-16.74	-3.1	0.62	-10.54	6.2	-23.56	-4.96	27.28	-0.62	13.64	-1.24	11.78
-15.5	-10.54	11.16	-13.64	7.44	-18.6	-18.6	34.72	-21.08	-8.68	4.96	-14.26	10.54	-19.84	1.86	-29.76	11.16	-7.44	-9.3	-24.18	8.68	-24.18	-22.32	3.72	5.58	-24.18	-4.34	14.88	13.02	-14.88	4.96	-21.7	-8.06	-21.08	-6.2	14.88	-3.72	25.42	-18.6	-4.96	1.24	-12.4	8.06	-27.28	-4.96	25.42	2.48	17.98	-4.34	13.02
-21.08	-9.92	11.78	-14.26	6.2	-21.08	-19.22	36.58	-20.46	-9.92	5.58	-16.74	11.16	-21.7	1.24	-31.62	16.74	-2.48	-8.06	-27.28	11.78	-27.28	-22.94	0	6.2	-27.28	-4.34	16.74	15.5	-20.46	4.96	-24.18	-8.06	-22.94	-6.2	17.36	-5.58	26.04	-22.32	-6.2	1.24	-13.02	8.06	-31	-4.96	26.04	3.1	19.84	-3.72	13.64
-24.18	-3.1	11.78	-14.88	5.58	-24.8	-20.46	40.92	-21.08	-12.4	5.58	-17.98	10.54	-24.18	0.62	-34.72	19.22	-2.48	-8.06	-31.62	12.4	-28.52	-24.18	-2.48	8.68	-31.62	-4.34	18.6	16.74	-22.94	5.58	-27.28	-7.44	-26.66	-6.82	19.22	-3.1	31.62	-24.8	-7.44	-1.86	-17.36	8.06	-33.48	-9.3	29.14	0.62	22.32	0.62	12.4
-24.18	-3.72	12.4	-18.6	5.58	-27.28	-17.36	42.78	-21.08	-13.64	5.58	-19.22	11.78	-25.42	0.62	-36.58	21.7	-6.2	-7.44	-35.34	12.4	-29.76	-24.18	-5.58	9.92	-34.1	-4.34	19.84	18.6	-26.04	6.82	-29.76	-6.2	-27.9	-8.68	20.46	0	34.72	-28.52	-3.72	-4.96	-21.08	9.92	-37.2	-13.02	31	4.96	23.56	3.72	15.5
-28.52	-5.58	12.4	-19.22	4.34	-31	-12.4	44.02	-23.56	-14.88	4.96	-21.7	13.02	-27.9	1.24	-39.06	21.7	-9.3	-6.82	-39.68	12.4	-33.48	-26.66	-6.2	11.78	-35.96	-3.72	22.94	18.6	-30.38	8.68	-32.24	-4.96	-30.38	-8.06	24.18	3.72	34.1	-32.24	-1.86	-4.34	-23.56	9.3	-40.3	-11.78	34.72	8.06	25.42	4.96	16.74
-29.14	-5.58	12.4	-20.46	4.96	-33.48	-7.44	42.78	-24.18	-16.74	4.96	-23.56	11.78	-29.76	1.24	-40.92	22.94	-11.16	-6.82	-42.78	13.02	-34.72	-26.66	-10.54	12.4	-38.44	-4.34	24.18	19.84	-32.86	8.68	-34.1	-4.96	-31.62	-8.06	27.9	3.1	35.96	-35.34	-1.24	-4.34	-24.18	6.2	-44.02	-5.58	36.58	8.06	28.52	9.3	18.6
-28.52	-4.34	11.16	-22.94	5.58	-38.44	-4.96	37.82	-26.04	-19.22	4.96	-26.04	11.78	-31.62	4.34	-43.4	22.94	-11.78	-8.68	-47.74	12.4	-35.96	-27.28	-12.4	13.64	-40.3	-4.34	27.28	21.08	-35.34	9.92	-35.96	-4.34	-32.86	-8.68	31.62	3.1	39.06	-32.24	-2.48	-4.34	-25.42	6.82	-47.12	-3.72	38.44	6.2	30.38	10.54	21.7
-28.52	-4.96	11.16	-24.8	5.58	-42.16	-4.96	35.96	-25.42	-21.7	4.34	-27.28	9.3	-34.1	6.2	-44.64	27.9	-9.3	-9.3	-49.6	13.02	-37.2	-27.9	-14.26	14.88	-42.78	-4.34	27.9	23.56	-38.44	9.92	-37.82	-5.58	-31.62	-8.68	37.82	3.1	42.16	-32.24	-6.2	-4.96	-26.66	9.3	-50.22	-3.1	42.16	3.1	31	10.54	24.18
-26.04	-7.44	10.54	-27.28	6.2	-44.02	-3.1	29.76	-25.42	-23.56	4.34	-29.14	9.3	-35.96	8.68	-46.5	29.76	-8.68	-9.92	-53.32	13.02	-39.06	-29.14	-17.98	15.5	-45.26	-3.72	30.38	24.8	-42.16	10.54	-39.06	-4.96	-34.72	-11.78	40.92	3.1	44.02	-32.24	-6.2	-5.58	-27.9	9.3	-52.08	-4.96	45.88	-1.86	33.48	13.64	29.76
-27.9	-9.92	9.3	-29.76	6.2	-46.5	-1.86	25.42	-26.04	-25.42	4.34	-31.62	9.3	-37.82	11.16	-50.84	29.76	-7.44	-10.54	-55.18	12.4	-40.92	-31	-19.84	16.12	-47.12	-3.72	30.38	27.28	-46.5	11.16	-40.3	-4.96	-35.34	-11.78	39.06	3.1	45.88	-32.24	-7.44	-4.96	-29.14	9.92	-56.42	-6.2	48.98	-7.44	37.82	13.64	34.1
-26.04	-10.54	9.92	-32.24	5.58	-48.98	0	22.94	-29.14	-27.28	4.34	-34.1	9.92	-39.68	12.4	-53.94	31	-9.3	-12.4	-59.52	11.78	-43.4	-31	-24.18	16.12	-48.36	-2.48	31.62	29.76	-49.6	11.16	-44.02	-4.96	-36.58	-11.16	35.96	3.72	48.36	-32.24	-8.06	-4.34	-31	10.54	-60.76	-8.06	51.46	-10.54	44.02	13.02	38.44
-26.04	-11.78	9.92	-34.72	5.58	-50.84	2.48	21.7	-32.86	-29.14	3.72	-36.58	10.54	-42.16	12.4	-56.42	32.24	-10.54	-13.02	-62	11.16	-45.88	-27.28	-31	13.02	-50.22	-2.48	32.86	31.62	-52.7	9.3	-45.26	-4.96	-37.2	-10.54	37.82	1.86	50.22	-31.62	-9.3	-3.72	-33.48	11.16	-63.24	-8.68	53.94	-13.02	50.22	14.26	41.54
-26.04	-11.16	9.92	-37.2	4.96	-52.08	4.96	21.08	-36.58	-31.62	4.34	-37.82	10.54	-45.88	8.68	-60.76	34.1	-11.16	-13.64	-64.48	11.16	-48.98	-26.04	-34.72	11.16	-52.7	1.86	32.86	36.58	-55.8	8.68	-47.74	-3.72	-40.3	-9.3	37.2	1.24	48.98	-31.62	-9.92	-3.72	-34.72	9.3	-66.34	-7.44	57.66	-15.5	52.08	15.5	44.02
-25.42	-14.26	10.54	-39.06	4.96	-53.32	9.3	27.9	-33.48	-32.86	4.34	-38.44	11.16	-47.74	7.44	-63.86	35.96	-11.16	-14.88	-68.2	11.16	-50.84	-24.8	-39.06	11.16	-54.56	0	34.1	38.44	-60.14	9.3	-50.22	-3.1	-41.54	-9.3	39.68	1.86	52.08	-31	-10.54	-3.72	-35.96	9.92	-70.68	-6.2	60.76	-13.02	56.42	19.84	47.74
-25.42	-17.36	10.54	-42.16	4.34	-56.42	11.78	31.62	-34.72	-35.34	8.68	-35.34	11.78	-51.46	7.44	-66.34	35.96	-11.78	-14.26	-72.54	11.16	-54.56	-23.56	-42.16	11.78	-57.04	-0.62	35.96	38.44	-62.62	9.92	-52.7	-1.86	-43.4	-8.06	43.4	0	53.32	-31	-11.78	-3.1	-36.58	10.54	-71.92	-7.44	64.48	-14.88	58.28	19.22	52.08
-21.7	-17.98	9.92	-43.4	4.96	-58.28	14.88	36.58	-35.34	-35.34	13.64	-37.2	12.4	-53.32	7.44	-69.44	40.92	-2.48	-13.02	-76.26	11.78	-57.66	-21.08	-45.88	11.78	-59.52	-2.48	37.2	38.44	-65.72	9.92	-55.8	-1.86	-44.64	-6.2	47.12	-0.62	58.28	-31	-13.02	-3.1	-37.2	11.16	-74.4	-8.06	66.96	-19.84	60.76	16.74	54.56
-21.08	-23.56	8.06	-45.26	13.64	-58.9	13.64	40.3	-35.34	-36.58	14.26	-37.82	13.64	-59.52	6.82	-73.78	39.68	1.86	-9.92	-79.36	13.02	-60.76	-21.08	-49.6	11.78	-62.62	-3.1	39.06	37.82	-66.96	10.54	-58.9	-1.24	-46.5	-6.2	48.98	-1.24	58.9	-29.76	-15.5	6.82	-38.44	11.16	-76.26	-11.78	72.54	-19.84	62.62	14.26	58.28
-22.32	-21.08	8.06	-47.74	15.5	-62.62	13.64	42.16	-35.34	-38.44	6.82	-35.34	12.4	-62.62	6.82	-75.64	38.44	6.2	-6.2	-83.7	12.4	-63.24	-23.56	-52.7	12.4	-64.48	-2.48	40.92	37.2	-69.44	11.16	-60.76	0	-48.36	-6.2	51.46	0	63.24	-29.14	-17.36	4.96	-40.92	11.16	-79.36	-13.64	74.4	-23.56	63.86	14.88	61.38
-20.46	-26.04	7.44	-48.98	15.5	-63.86	14.88	46.5	-35.34	-40.92	8.06	-37.82	10.54	-65.72	9.92	-75.64	37.82	9.3	-5.58	-89.9	11.78	-65.1	-24.18	-56.42	13.02	-66.96	-1.86	42.16	36.58	-71.3	11.16	-62.62	-4.96	-49.6	-6.82	53.94	0.62	63.24	-28.52	-19.84	4.34	-42.78	12.4	-81.84	-17.98	76.88	-23.56	66.96	14.26	65.72
-19.84	-27.9	8.06	-50.22	15.5	-66.34	13.64	51.46	-34.1	-44.02	8.68	-39.68	9.3	-66.34	9.3	-81.22	37.82	11.78	-3.1	-91.14	10.54	-70.06	-22.94	-60.14	14.26	-71.3	-1.86	42.78	35.96	-75.64	9.3	-66.96	-6.2	-51.46	-8.68	60.14	0.62	65.1	-27.28	-21.08	4.34	-45.26	13.02	-84.32	-19.84	81.22	-28.52	68.2	14.26	70.06
-19.22	-26.04	8.06	-51.46	14.88	-68.2	14.26	55.8	-33.48	-46.5	8.68	-40.92	9.3	-69.44	9.3	-81.84	38.44	14.26	-3.1	-95.48	9.92	-71.3	-21.08	-58.9	14.88	-73.16	-1.86	44.64	35.96	-77.5	9.3	-70.06	-6.2	-53.32	-8.06	62	1.86	64.48	-25.42	-22.94	4.96	-46.5	12.4	-87.42	-22.32	80.6	-32.86	69.44	16.12	73.16
-18.6	-32.24	7.44	-53.32	15.5	-71.92	13.64	58.28	-33.48	-48.98	8.68	-42.78	9.3	-70.06	9.3	-83.08	39.06	14.26	-3.1	-99.2	9.3	-75.02	-18.6	-59.52	13.64	-76.26	0	44.64	36.58	-81.22	8.68	-71.3	-5.58	-55.18	-6.2	63.86	3.1	66.34	-24.8	-24.8	4.96	-47.12	12.4	-89.9	-21.7	83.7	-35.34	71.3	16.12	78.74
-17.36	-29.76	8.06	-55.18	16.74	-76.88	16.12	62.62	-34.1	-51.46	9.3	-44.02	10.54	-71.92	16.74	-72.54	39.68	12.4	-3.72	-100.44	9.92	-76.26	-14.26	-61.38	13.02	-77.5	0	44.64	39.68	-85.56	8.68	-73.16	-5.58	-57.66	-3.1	66.34	1.86	68.2	-23.56	-26.66	4.96	-49.6	11.78	-91.14	-22.32	87.42	-34.72	73.16	16.12	89.9
-14.26	-33.48	8.06	-56.42	16.74	-78.74	22.32	57.04	-33.48	-53.32	8.68	-46.5	11.78	-73.16	21.08	-73.78	40.92	13.02	-3.72	-103.54	13.64	-77.5	-14.88	-65.1	12.4	-79.98	0	44.64	39.68	-88.04	8.68	-74.4	-6.2	-59.52	-3.1	68.82	1.24	70.06	-22.94	-29.14	4.96	-50.84	11.16	-94.86	-21.7	89.28	-34.72	75.64	15.5	94.86
-13.02	-34.1	8.06	-57.66	17.98	-82.46	21.08	52.08	-33.48	-53.94	7.44	-48.36	14.26	-75.02	22.32	-76.26	37.2	13.02	-5.58	-106.64	14.26	-78.12	-15.5	-69.44	12.4	-80.6	0.62	45.88	37.82	-97.34	8.68	-76.26	-7.44	-61.38	-4.96	71.3	1.86	72.54	-22.94	-31	4.96	-51.46	10.54	-100.44	-21.7	91.76	-38.44	79.98	14.26	97.96
-11.78	-37.82	8.06	-58.28	19.22	-84.94	21.7	48.98	-32.86	-55.18	4.96	-49.6	17.98	-77.5	23.56	-79.36	35.96	11.78	-5.58	-108.5	17.36	-80.6	-14.88	-73.16	12.4	-83.08	-0.62	48.36	40.92	-98.58	9.92	-79.98	-7.44	-63.24	-8.06	71.92	3.1	75.02	-21.7	-32.86	4.96	-53.32	9.3	-104.16	-22.32	95.48	-40.3	80.6	13.02	99.82
-10.54	-39.68	7.44	-60.76	21.7	-87.42	24.8	45.26	-32.24	-56.42	2.48	-52.08	19.22	-79.98	24.8	-81.84	31.62	9.92	-6.2	-111.6	19.22	-83.08	-14.88	-75.64	13.64	-86.18	-1.24	50.22	39.68	-102.3	14.26	-83.08	-6.82	-64.48	-9.3	71.92	6.82	77.5	-21.08	-34.72	4.96	-55.18	6.82	-107.88	-22.32	97.96	-40.92	84.94	7.44	104.78
-3.72	-42.78	6.82	-62	24.18	-88.66	27.28	43.4	-31.62	-57.66	-0.62	-55.18	19.84	-83.08	26.66	-86.18	28.52	10.54	-8.06	-114.08	21.08	-84.94	-13.02	-78.74	15.5	-88.66	-1.24	52.7	38.44	-102.92	17.36	-83.7	-6.82	-66.34	-9.3	71.3	8.68	79.98	-19.84	-36.58	4.96	-57.04	9.3	-108.5	-22.32	100.44	-40.92	87.42	3.1	114.7
-2.48	-47.74	5.58	-63.24	28.52	-90.52	28.52	39.06	-31.62	-60.14	0	-56.42	20.46	-84.94	27.28	-87.42	27.9	10.54	-9.3	-117.8	22.32	-86.8	-13.02	-80.6	19.84	-89.9	4.96	54.56	37.2	-106.02	18.6	-86.18	-6.82	-67.58	-9.3	73.78	10.54	81.84	-13.02	-39.68	4.96	-58.28	10.54	-109.74	-22.32	106.02	-39.68	88.66	2.48	113.46
-1.86	-48.98	5.58	-65.72	28.52	-91.76	29.76	35.96	-31.62	-61.38	0.62	-58.28	19.84	-90.52	29.14	-93.62	25.42	12.4	-10.54	-121.52	22.32	-91.14	-12.4	-84.32	21.08	-92.38	4.34	57.04	35.34	-107.26	19.22	-88.04	-6.82	-68.82	-6.2	75.02	10.54	83.7	-13.64	-42.78	4.96	-59.52	11.16	-112.22	-18.6	111.6	-37.82	89.28	1.24	114.7
-4.34	-48.98	4.34	-68.2	29.14	-94.86	29.76	34.1	-31	-63.24	0.62	-58.9	22.32	-95.48	32.24	-97.34	26.66	17.98	-11.16	-126.48	21.7	-94.86	-11.78	-87.42	21.7	-95.48	4.96	59.52	35.34	-110.36	19.84	-90.52	-1.86	-68.82	-6.2	77.5	11.16	86.8	-13.02	-44.64	5.58	-62	11.78	-114.7	-13.64	113.46	-38.44	91.14	0	119.04
-1.86	-50.84	3.72	-68.82	27.28	-98.58	32.24	30.38	-29.76	-64.48	0.62	-60.14	22.32	-96.72	33.48	-99.2	26.04	22.32	-10.54	-130.2	22.32	-99.2	-11.78	-89.28	22.32	-98.58	5.58	61.38	32.86	-112.84	19.84	-93.62	-1.24	-71.92	-8.06	82.46	11.78	89.28	-11.78	-47.12	5.58	-65.72	11.78	-118.42	-12.4	117.18	-38.44	93.62	0.62	126.48
-1.24	-50.84	0.62	-69.44	26.66	-101.68	34.1	27.28	-29.76	-65.1	1.86	-63.86	21.7	-98.58	34.72	-104.16	22.94	26.04	-10.54	-130.2	22.32	-101.68	-11.78	-90.52	22.94	-101.68	6.2	63.86	31	-114.7	20.46	-96.1	-1.24	-74.4	-8.68	83.7	11.78	89.9	-11.78	-48.36	5.58	-66.96	11.78	-121.52	-12.4	119.66	-37.2	96.1	2.48	133.3
3.1	-53.94	-3.1	-71.3	26.04	-104.16	35.96	23.56	-29.76	-68.82	1.86	-67.58	22.32	-101.68	34.72	-106.02	20.46	22.94	-9.92	-133.92	22.94	-104.16	-11.78	-93	23.56	-104.78	8.06	65.72	29.76	-120.28	19.84	-101.06	0	-75.64	-8.68	87.42	12.4	90.52	-8.68	-52.08	4.96	-68.82	11.16	-127.72	-13.64	119.04	-35.96	97.96	3.72	137.64
8.06	-60.14	-2.48	-76.26	27.9	-107.26	38.44	19.22	-31.62	-71.3	1.86	-68.82	23.56	-104.16	29.76	-112.84	16.74	24.8	-9.92	-140.74	24.18	-106.02	-11.78	-93	23.56	-108.5	6.2	66.96	28.52	-124.62	19.22	-103.54	1.24	-77.5	-9.3	89.9	13.02	92.38	-6.2	-53.94	4.96	-70.68	11.78	-132.06	-13.64	120.9	-36.58	100.44	4.34	138.26
11.16	-61.38	-3.1	-78.12	28.52	-109.12	37.82	13.64	-32.24	-73.16	1.86	-71.3	24.8	-107.26	31	-117.8	15.5	23.56	-9.92	-141.98	27.28	-109.12	-15.5	-94.86	23.56	-109.74	6.2	68.82	26.66	-128.34	22.32	-107.26	1.24	-79.36	-7.44	96.72	14.26	92.38	-4.34	-56.42	0	-73.78	11.78	-132.06	-14.26	123.38	-35.34	104.16	4.96	138.88
11.78	-63.86	-3.1	-78.74	28.52	-112.22	37.82	12.4	-32.86	-75.02	1.24	-73.16	26.04	-106.02	31.62	-119.04	14.26	24.18	-11.16	-147.56	31.62	-111.6	-21.7	-97.34	24.8	-112.84	6.82	69.44	31	-133.3	21.08	-109.74	1.86	-81.22	-6.2	99.2	14.88	93.62	-1.86	-58.28	-0.62	-75.02	12.4	-133.92	-15.5	125.86	-31.62	105.4	4.96	140.74
11.78	-65.72	-2.48	-74.4	28.52	-114.08	40.92	6.2	-32.86	-75.64	0.62	-75.64	27.9	-109.12	31	-123.38	10.54	26.66	-11.78	-151.28	29.14	-112.22	-22.94	-99.82	26.04	-114.08	7.44	74.4	32.86	-137.64	25.42	-110.36	1.86	-83.08	-5.58	101.68	14.88	96.1	1.86	-60.76	0.62	-76.88	13.64	-136.4	-17.36	125.86	-31.62	107.26	3.1	143.22
11.16	-66.34	-2.48	-75.64	27.9	-117.18	42.78	2.48	-35.34	-76.88	0.62	-76.88	28.52	-112.22	30.38	-125.24	9.3	29.14	-12.4	-157.48	29.76	-113.46	-23.56	-102.92	27.9	-115.32	8.68	73.78	34.1	-141.98	27.28	-110.98	1.86	-87.42	-5.58	104.78	14.88	99.2	4.34	-63.86	0.62	-78.12	14.88	-139.5	-18.6	128.96	-38.44	106.64	1.86	145.08
9.92	-71.3	-2.48	-78.74	28.52	-121.52	44.64	-0.62	-35.34	-76.88	0.62	-78.12	27.28	-116.56	30.38	-127.72	6.82	34.1	-13.02	-163.06	30.38	-115.94	-23.56	-109.12	30.38	-117.8	12.4	71.3	33.48	-145.08	28.52	-112.84	1.24	-88.04	-4.96	107.26	14.26	100.44	5.58	-66.34	0.62	-79.98	16.12	-140.74	-21.08	130.82	-38.44	109.74	6.2	143.22
16.12	-76.26	-2.48	-79.36	29.14	-124.62	45.26	-3.1	-37.82	-76.88	0.62	-78.12	29.14	-118.42	26.04	-128.34	6.2	34.1	-13.02	-168.02	30.38	-117.18	-22.94	-114.7	31	-120.9	13.64	70.68	35.96	-151.28	29.14	-117.18	1.24	-88.04	-4.96	110.36	14.88	102.3	5.58	-68.82	0.62	-81.22	20.46	-143.22	-21.08	132.06	-35.34	112.84	9.3	143.84
14.88	-78.12	0	-82.46	28.52	-128.34	52.08	-3.1	-38.44	-78.12	-3.72	-79.36	31.62	-121.52	26.66	-130.2	4.34	35.96	-12.4	-169.88	30.38	-121.52	-23.56	-119.66	31.62	-121.52	13.64	70.68	32.86	-155.62	28.52	-119.04	-1.86	-86.8	-5.58	113.46	12.4	104.16	6.82	-71.3	0.62	-81.84	23.56	-146.94	-21.08	133.3	-34.72	115.32	5.58	148.18
13.64	-80.6	2.48	-86.18	27.9	-132.06	55.8	-6.2	-35.34	-80.6	-3.72	-81.22	32.86	-124	25.42	-132.06	0	39.06	-12.4	-172.98	31.62	-125.24	-23.56	-122.76	31.62	-125.86	13.02	74.4	32.86	-159.96	29.76	-122.14	-1.24	-89.9	-5.58	115.32	12.4	106.02	8.68	-74.4	0.62	-84.94	24.18	-149.42	-21.7	140.12	-29.14	119.04	-1.24	145.08
14.88	-87.42	4.34	-88.04	27.9	-137.02	53.94	-7.44	-30.38	-80.6	-5.58	-83.7	34.1	-126.48	24.18	-132.68	1.24	40.3	-13.02	-175.46	34.72	-128.96	-21.7	-125.86	32.24	-128.34	12.4	75.64	32.86	-164.3	29.76	-125.86	-1.24	-91.14	-5.58	117.18	11.78	108.5	9.3	-77.5	1.24	-85.56	25.42	-150.66	-21.08	145.7	-28.52	120.28	-1.86	148.8
10.54	-88.04	4.96	-91.14	27.28	-140.12	53.32	-9.92	-33.48	-82.46	-6.2	-84.32	34.72	-130.2	23.56	-133.92	0	43.4	-12.4	-177.32	35.34	-131.44	-19.84	-127.1	32.86	-131.44	13.64	77.5	31	-169.26	29.76	-128.34	-1.24	-91.76	-5.58	119.04	11.78	110.98	9.3	-81.22	1.24	-86.18	24.18	-154.38	-22.94	150.66	-26.66	122.14	-3.72	152.52
9.92	-86.8	5.58	-92.38	27.9	-145.7	52.7	-11.16	-35.34	-87.42	-7.44	-85.56	34.1	-130.82	23.56	-134.54	1.24	48.36	-13.02	-181.04	33.48	-133.3	-14.26	-128.34	34.1	-135.16	14.26	78.74	29.76	-174.22	31.62	-131.44	-0.62	-94.24	-5.58	120.28	12.4	112.22	8.68	-84.94	1.24	-88.04	24.18	-157.48	-24.18	153.14	-22.94	127.1	-3.72	155
9.92	-94.86	6.2	-94.86	28.52	-148.18	52.7	-13.02	-28.52	-87.42	-6.82	-86.8	33.48	-131.44	29.76	-137.64	2.48	51.46	-13.64	-189.72	32.24	-133.3	-12.4	-129.58	34.72	-136.4	14.88	80.6	29.76	-177.32	33.48	-133.3	-0.62	-96.1	-6.2	122.14	13.02	114.08	7.44	-88.04	1.24	-90.52	25.42	-161.2	-22.32	156.24	-24.18	128.96	-4.34	155
11.16	-96.72	6.2	-96.72	31.62	-151.9	52.7	-15.5	-27.9	-88.66	-5.58	-89.9	32.86	-136.4	32.24	-140.74	3.1	53.94	-12.4	-191.58	32.24	-137.64	-13.02	-128.96	34.72	-140.74	16.74	83.08	29.14	-181.04	33.48	-136.4	0	-98.58	-7.44	125.86	12.4	116.56	6.82	-91.76	1.24	-92.38	24.8	-164.92	-19.84	157.48	-25.42	130.82	-8.68	155
9.92	-99.82	7.44	-97.96	31.62	-153.14	52.7	-18.6	-26.66	-89.9	-4.34	-93.62	32.24	-139.5	32.24	-142.6	3.1	56.42	-9.92	-195.3	33.48	-141.98	-12.4	-132.68	34.1	-141.98	15.5	86.18	32.24	-185.38	31	-140.12	0.62	-101.06	-7.44	127.1	13.02	119.04	5.58	-94.24	1.24	-94.24	27.28	-168.02	-21.08	159.96	-27.28	133.92	-6.82	152.52
12.4	-104.16	8.06	-101.06	30.38	-158.72	55.18	-24.18	-26.04	-90.52	-4.34	-94.86	32.24	-142.6	31.62	-144.46	1.86	59.52	-8.06	-199.02	34.1	-145.08	-8.68	-133.92	33.48	-143.84	14.88	89.9	35.34	-191.58	31	-143.22	0.62	-102.92	-6.2	127.72	13.02	121.52	4.34	-96.72	0	-96.1	27.28	-170.5	-22.32	161.2	-30.38	135.78	-14.26	153.76
10.54	-111.6	7.44	-104.16	29.14	-164.3	56.42	-29.14	-26.04	-92.38	-4.96	-97.96	31.62	-147.56	31.62	-148.18	-0.62	61.38	-8.06	-203.98	34.72	-150.66	-8.06	-136.4	33.48	-146.94	13.02	93	35.96	-194.68	31.62	-146.32	0.62	-104.78	-6.2	127.1	12.4	119.04	3.72	-101.68	-1.86	-97.96	29.14	-171.74	-19.84	172.36	-33.48	140.12	-14.88	153.76
8.06	-112.84	7.44	-105.4	29.14	-168.02	55.8	-34.1	-24.8	-94.24	-6.82	-95.48	32.24	-150.66	32.86	-151.9	-4.96	62.62	-8.06	-208.32	32.86	-153.76	-8.06	-139.5	34.72	-150.66	13.64	93.62	35.96	-200.26	31.62	-148.8	1.24	-108.5	-4.96	127.72	10.54	120.28	3.72	-105.4	-2.48	-99.2	30.38	-176.08	-17.36	177.94	-35.96	141.36	-12.4	153.14
5.58	-117.18	7.44	-107.26	29.76	-169.26	55.8	-37.82	-24.8	-96.72	-11.16	-96.72	32.24	-153.14	32.86	-157.48	-9.3	63.86	-8.68	-210.8	32.24	-158.72	-7.44	-145.08	35.96	-155	13.02	94.86	37.2	-203.98	32.24	-151.28	1.24	-109.12	-5.58	129.58	9.3	122.14	3.1	-107.26	-3.1	-99.82	27.9	-179.8	-13.64	183.52	-40.3	145.7	-11.16	153.14
4.96	-119.66	8.68	-108.5	31	-171.12	55.18	-40.92	-24.18	-97.96	-13.02	-97.34	33.48	-157.48	32.86	-160.58	-13.02	65.72	-9.92	-212.66	32.24	-161.82	-6.2	-147.56	35.96	-159.34	13.02	96.72	38.44	-207.7	32.86	-153.14	-2.48	-107.26	-5.58	136.4	7.44	122.14	3.1	-109.74	-4.96	-102.92	27.28	-184.14	-16.74	181.66	-39.06	148.8	-13.02	151.9
3.1	-122.14	9.3	-112.22	32.24	-173.6	53.32	-46.5	-24.18	-97.96	-13.64	-97.96	35.34	-161.2	33.48	-163.68	-17.98	66.34	-10.54	-213.9	33.48	-164.3	-6.82	-151.28	35.34	-163.06	13.64	101.68	39.68	-212.66	31	-161.2	-2.48	-109.74	-3.72	140.12	6.2	124	1.86	-112.84	-5.58	-104.16	27.28	-186	-15.5	185.38	-34.72	150.04	-14.26	151.9
2.48	-124	9.92	-114.7	32.86	-175.46	52.7	-49.6	-24.18	-97.96	-14.88	-99.2	36.58	-165.54	35.34	-168.64	-17.98	69.44	-12.4	-218.24	35.34	-166.78	-6.82	-154.38	34.1	-167.4	17.98	102.92	40.3	-217	30.38	-164.92	-3.1	-112.22	-5.58	142.6	9.3	122.14	0.62	-117.18	-5.58	-106.64	26.04	-189.72	-13.02	179.18	-35.34	152.52	-14.26	150.66
1.86	-127.72	11.16	-115.94	33.48	-178.56	48.98	-50.84	-26.66	-102.3	-15.5	-101.06	36.58	-169.88	35.34	-171.12	-14.88	73.78	-12.4	-220.72	37.82	-170.5	-6.82	-157.48	34.72	-171.12	17.36	102.92	40.3	-222.58	31	-168.02	-2.48	-114.08	-8.06	145.7	7.44	121.52	0.62	-117.8	-6.2	-109.12	26.66	-193.44	-8.68	178.56	-40.3	153.76	-16.12	152.52
2.48	-130.2	12.4	-118.42	33.48	-179.18	48.36	-53.94	-26.66	-100.44	-17.36	-103.54	36.58	-172.98	35.96	-174.84	-13.02	76.88	-13.64	-222.58	35.96	-174.22	-2.48	-162.44	35.34	-175.46	17.36	106.02	42.78	-227.54	32.24	-171.74	-1.24	-116.56	-9.3	150.04	3.72	122.14	1.24	-120.9	-6.2	-109.74	29.14	-198.4	-6.2	177.94	-37.82	156.24	-18.6	155
3.1	-131.44	11.78	-122.14	34.1	-174.84	47.74	-57.04	-26.04	-103.54	-17.36	-104.16	34.72	-177.32	37.82	-181.66	-12.4	79.98	-9.92	-228.78	35.34	-176.7	-2.48	-166.78	36.58	-178.56	17.98	108.5	43.4	-231.88	34.1	-175.46	-1.24	-117.8	-9.3	152.52	4.34	124	1.24	-123.38	-6.2	-110.36	27.9	-201.5	-3.72	177.32	-37.2	158.1	-21.7	155
4.34	-133.92	12.4	-124.62	36.58	-174.22	45.88	-59.52	-27.28	-107.88	-17.98	-105.4	33.48	-178.56	34.1	-182.28	-15.5	77.5	-9.92	-232.5	35.96	-182.9	-2.48	-170.5	38.44	-181.66	17.36	110.98	42.78	-235.6	35.34	-178.56	-0.62	-119.04	-9.3	155.62	4.34	127.1	2.48	-127.72	-4.96	-112.84	29.14	-203.36	-2.48	176.08	-38.44	159.34	-19.84	153.76
6.2	-143.22	11.78	-128.34	35.96	-174.22	45.88	-60.76	-27.9	-109.12	-19.22	-106.02	35.34	-186	34.1	-184.76	-19.84	78.74	-8.06	-236.22	35.96	-186.62	-3.72	-173.6	37.82	-184.14	16.74	112.22	42.78	-238.7	35.34	-181.66	0	-119.66	-9.3	156.24	3.72	130.2	2.48	-131.44	-2.48	-114.7	28.52	-205.84	-0.62	174.84	-37.2	158.1	-17.36	153.76
4.96	-145.7	11.78	-130.2	39.06	-174.84	44.64	-63.24	-27.9	-109.74	-20.46	-107.26	35.96	-189.1	34.1	-185.38	-20.46	79.98	-4.34	-238.7	37.2	-190.34	-5.58	-177.32	37.2	-188.48	16.12	113.46	43.4	-244.28	35.96	-186	-3.1	-119.04	-9.3	158.72	0.62	133.92	1.24	-135.78	-0.62	-117.18	29.14	-208.94	-0.62	172.36	-37.2	158.72	-16.74	155.62
8.06	-150.66	11.78	-131.44	40.3	-174.84	42.78	-68.2	-27.9	-112.22	-22.32	-108.5	38.44	-190.96	32.86	-187.24	-21.7	83.7	-3.72	-243.04	38.44	-193.44	-6.2	-179.8	37.2	-190.96	14.26	114.7	40.92	-250.48	34.72	-191.58	-5.58	-122.14	-9.92	160.58	-1.86	138.88	-1.24	-138.88	0.62	-119.66	30.38	-210.8	0	169.88	-38.44	161.2	-15.5	156.86
8.06	-154.38	11.78	-133.92	40.3	-179.18	42.16	-74.4	-27.28	-114.7	-26.66	-104.78	38.44	-194.68	26.66	-188.48	-21.08	85.56	-5.58	-244.9	39.06	-195.92	-7.44	-182.9	37.2	-193.44	13.02	117.18	41.54	-253.58	35.34	-194.68	-4.34	-124.62	-9.3	164.92	-1.24	141.36	-0.62	-141.36	1.24	-120.9	30.38	-212.04	0	167.4	-38.44	163.68	-16.74	157.48
6.2	-152.52	10.54	-138.26	40.92	-181.66	42.16	-78.74	-24.8	-118.42	-29.14	-107.26	38.44	-196.54	24.8	-189.1	-19.22	88.04	-5.58	-248	39.06	-197.16	-11.78	-187.24	38.44	-197.78	10.54	120.9	48.98	-255.44	36.58	-197.78	-3.72	-127.1	-9.3	168.64	-3.72	142.6	0.62	-143.84	1.24	-122.14	27.28	-215.76	0.62	166.16	-37.2	166.16	-17.98	158.1
7.44	-163.68	9.3	-140.74	40.92	-186	46.5	-84.94	-24.18	-119.04	-29.76	-107.88	39.06	-198.4	10.54	-186	-14.88	89.28	-1.86	-249.86	39.68	-197.78	-13.02	-190.34	39.68	-200.26	9.92	123.38	55.18	-256.06	36.58	-201.5	-3.1	-128.96	-8.68	171.74	-3.72	144.46	1.24	-148.8	1.24	-124.62	25.42	-218.24	1.86	165.54	-37.2	169.26	-20.46	155
5.58	-166.16	14.26	-141.36	40.3	-187.86	47.74	-87.42	-29.14	-120.28	-30.38	-110.36	40.3	-195.92	14.88	-183.52	-14.88	91.14	-0.62	-252.34	39.68	-199.64	-16.12	-192.2	39.06	-204.6	9.92	126.48	59.52	-259.16	36.58	-202.12	-4.34	-131.44	-8.68	174.84	-3.72	148.18	1.86	-151.28	1.24	-125.24	24.18	-221.34			-37.2	171.12	-19.84	156.86
4.96	-165.54	14.88	-143.22	39.68	-192.2	50.22	-92.38	-28.52	-123.38	-29.14	-107.26	39.06	-195.92	15.5	-182.28	-14.88	93.62	0	-253.58	39.06	-196.54	-17.98	-194.68	37.2	-207.08	9.92	128.34	63.24	-261.64	37.2	-200.88	-8.06	-130.2	-8.68	177.32	-3.1	151.28	1.24	-155.62	1.86	-126.48	22.94	-223.82			-39.68	172.98	-19.22	158.1
5.58	-169.88	13.64	-142.6	40.3	-193.44	52.08	-96.1	-28.52	-125.24	-32.24	-106.64	40.3	-194.68	14.88	-177.32	-15.5	96.1	3.72	-257.3	37.82	-194.06	-19.84	-195.3	38.44	-210.18	9.3	128.96	66.96	-262.26	37.2	-199.64	-9.92	-132.68	-9.92	180.42	-3.1	151.9	0.62	-158.72	2.48	-128.96	22.32	-226.92			-35.96	176.08	-20.46	158.72
3.1	-171.74	13.64	-145.08	40.3	-195.3	48.36	-101.06	-27.9	-127.1	-31.62	-108.5	42.16	-190.96	15.5	-175.46	-17.98	98.58	4.34	-260.4	41.54	-193.44	-20.46	-197.16	39.06	-211.42	10.54	133.3	70.68	-264.12	37.2	-200.26	-9.92	-135.78	-10.54	183.52	0.62	153.76	-0.62	-163.68	2.48	-130.82	23.56	-231.26			-40.3	177.32	-21.08	159.96
4.96	-172.36	14.88	-150.66	40.3	-197.16	45.88	-105.4	-28.52	-128.96	-31.62	-110.36	42.78	-192.82	13.02	-176.7	-20.46	100.44	4.34	-261.02	43.4	-194.06			40.92	-207.08	12.4	133.3	70.68	-267.84	38.44	-197.16	-9.3	-138.26	-12.4	186.62	2.48	155	0.62	-168.02	2.48	-133.92	21.7	-235.6			-46.5	181.04	-19.84	158.1
2.48	-176.7	15.5	-153.14	39.68	-199.02	44.02	-108.5	-27.9	-130.2	-31.62	-112.84	45.26	-194.68	9.92	-177.94	-21.7	105.4	2.48	-264.12	44.64	-196.54			44.02	-201.5	11.78	135.78	71.3	-272.18	41.54	-197.16	-8.06	-141.36	-12.4	189.72	3.1	156.86	0.62	-170.5	3.72	-135.78	22.32	-238.08			-43.4	184.14	-20.46	159.96
4.96	-184.14	14.26	-155.62	39.68	-203.36	44.02	-112.84	-27.9	-132.68	-31.62	-115.32	47.12	-199.64	11.16	-179.18	-23.56	110.36	1.86	-265.98	46.5	-198.4			42.16	-202.74	11.78	137.02	71.3	-275.28	42.78	-197.16	-8.06	-142.6	-14.26	191.58	3.1	159.34	2.48	-174.22	4.34	-139.5	22.94	-239.94			-46.5	185.38	-21.08	161.2
3.1	-185.38	15.5	-157.48	39.06	-204.6	44.02	-117.18	-27.9	-133.3	-31.62	-117.8	47.12	-201.5	7.44	-179.8	-23.56	111.6	1.86	-268.46	47.74	-200.88			44.02	-203.98	13.02	141.36	70.68	-280.86	43.4	-198.4	-8.06	-143.84	-13.02	197.78	4.34	162.44	3.1	-177.32	4.96	-141.36	22.32	-242.42			-47.74	187.86	-26.66	161.82
6.2	-184.14	15.5	-158.72	39.06	-206.46	44.02	-124	-28.52	-134.54	-32.86	-119.66	47.12	-205.22	7.44	-182.9	-24.8	113.46	1.86	-269.7	48.98	-204.6			44.64	-205.84	12.4	144.46	71.3	-283.96	43.4	-201.5	-7.44	-145.08	-13.02	200.26	6.82	164.92	-0.62	-180.42	6.82	-142.6	20.46	-244.9			-45.26	190.96	-29.76	163.68
7.44	-187.86	18.6	-161.82	39.06	-208.32	44.64	-127.1	-29.14	-135.78	-36.58	-121.52	47.12	-207.08	9.3	-184.14	-26.66	115.32	3.72	-269.7	48.36	-207.08			46.5	-208.32	12.4	145.7	71.3	-286.44	45.26	-205.22	-6.82	-146.32	-12.4	204.6	8.06	166.16	-2.48	-184.14	4.34	-148.8	21.08	-248.62			-45.88	192.2	-34.1	161.82
12.4	-188.48	18.6	-163.06	35.96	-214.52	44.64	-130.2	-30.38	-138.26	-37.2	-124.62	47.12	-208.32	6.2	-181.66	-28.52	116.56	3.72	-270.94	47.74	-210.8			47.12	-210.8	12.4	147.56	69.44	-292.02	45.26	-207.7	-5.58	-147.56	-11.78	206.46	6.82	168.64	-1.24	-186	4.34	-154.38	21.7	-251.1			-45.88	194.68	-37.82	167.4
13.64	-185.38	17.98	-166.78	35.34	-218.24	48.36	-137.02	-30.38	-139.5	-39.06	-126.48	47.12	-209.56	1.24	-176.7	-29.76	119.66	2.48	-269.7	47.74	-213.9			47.12	-212.66	13.64	146.94	68.82	-296.36	45.26	-212.04	-3.72	-149.42	-11.16	208.94	8.06	166.16	4.96	-186	4.34	-157.48	22.94	-254.82			-48.98	198.4	-42.78	167.4
19.22	-182.9	17.36	-169.26	35.34	-219.48	48.36	-141.36	-30.38	-141.36	-40.3	-127.72	44.64	-211.42	1.24	-170.5	-29.76	123.38	-1.86	-267.22	48.36	-216.38			47.12	-216.38	14.88	146.32	68.82	-298.84	45.26	-214.52	-3.1	-151.9	-11.16	212.04	9.92	170.5	6.82	-186	4.96	-159.34	25.42	-257.92			-53.94	203.36	-41.54	166.16
21.7	-182.9	16.74	-171.74	34.72	-223.2	48.36	-145.7	-30.38	-142.6	-40.3	-127.72	44.64	-215.76	-2.48	-166.16	-29.76	125.86	-4.34	-268.46	47.74	-219.48			47.12	-217.62	16.12	149.42	68.82	-302.56	45.88	-216.38	-1.86	-153.76	-11.16	214.52	13.02	171.12	9.92	-184.76	5.58	-161.2	26.66	-260.4			-60.76	208.32	-46.5	166.78
17.98	-174.84	16.12	-173.6	34.1	-225.06	49.6	-150.04	-30.38	-143.84	-44.64	-125.24	44.64	-216.38	-1.86	-161.2	-27.28	128.34	-6.2	-270.32	47.12	-222.58			47.74	-219.48	16.12	152.52	69.44	-305.66	45.88	-218.86	-1.24	-156.86	-10.54	216.38	14.88	172.98	13.02	-182.28	5.58	-161.82	27.28	-261.64			-64.48	210.18	-48.36	168.02
19.22	-174.22	16.12	-175.46	34.1	-227.54	52.08	-152.52	-33.48	-144.46	-45.26	-128.96	43.4	-218.86			-26.66	130.82	-7.44	-271.56	42.78	-223.2			48.36	-222.58	16.12	155	66.96	-310	45.26	-221.96	-1.24	-159.34	-13.02	218.86	16.74	174.22	11.16	-179.18	5.58	-163.68	29.14	-263.5			-64.48	213.28	-52.7	171.12
21.08	-170.5	15.5	-178.56	34.1	-228.78	54.56	-158.1	-35.96	-147.56	-44.64	-130.2	41.54	-220.72			-26.66	132.68	-7.44	-272.18	46.5	-227.54			48.36	-225.68	16.74	156.86	66.96	-314.96	44.64	-225.06	-0.62	-160.58	-13.64	220.1	15.5	173.6	13.64	-176.7	6.2	-166.78	33.48	-265.98			-63.86	217	-55.18	168.64
21.08	-169.26	15.5	-179.8	33.48	-230.64	56.42	-163.68	-35.34	-149.42	-44.02	-132.06	42.78	-224.44			-26.66	137.64	-8.68	-274.04	45.26	-230.64			47.74	-228.78	18.6	158.1	68.2	-319.3	44.02	-226.92	0.62	-162.44	-13.64	224.44	17.98	176.7	13.64	-174.22	6.2	-168.02	31.62	-269.7			-60.76	218.86	-55.8	168.64
22.32	-169.88	15.5	-182.9	33.48	-232.5	56.42	-168.64	-36.58	-151.28	-44.64	-135.78	42.78	-225.68			-26.66	140.12	-8.68	-277.14	45.26	-233.74			47.74	-232.5	20.46	159.96	66.96	-323.02	44.02	-228.16	0	-165.54	-14.26	226.3	17.98	177.94	13.64	-172.36	6.82	-169.88	31	-272.8			-60.76	223.2	-57.04	167.4
23.56	-169.88	15.5	-186	32.86	-235.6	57.04	-172.98	-36.58	-151.28	-47.12	-138.26	40.3	-231.26			-24.18	141.98			44.02	-236.22			47.74	-234.98	22.32	161.2	66.34	-326.12	44.64	-233.74	-0.62	-169.26	-11.78	230.64	19.84	179.8	16.74	-168.02	9.3	-164.92	30.38	-275.9			-65.72	225.68	-53.32	168.02
32.24	-166.16	15.5	-188.48	32.24	-238.7	56.42	-179.18	-36.58	-153.14	-47.12	-140.74	40.3	-234.36			-21.08	145.08			40.92	-238.7			46.5	-239.32	22.94	162.44	66.34	-329.22	44.64	-235.6	-0.62	-170.5	-11.16	233.12	20.46	181.66	17.98	-166.78	8.68	-168.64	30.38	-278.38			-68.82	229.4	-54.56	167.4
34.1	-168.02	14.26	-191.58	32.24	-241.18	56.42	-182.9	-40.92	-153.76	-47.12	-142.6	39.68	-237.46			-24.18	148.18			40.92	-241.18			45.88	-243.66	20.46	166.16	66.34	-331.08	39.06	-239.94	1.24	-173.6	-10.54	234.98	19.84	184.14	18.6	-166.78	7.44	-172.36	29.76	-276.52			-69.44	233.12	-50.84	172.98
35.34	-166.16	13.02	-194.68	32.24	-242.42	56.42	-185.38	-40.92	-154.38	-47.12	-142.6	39.06	-241.8			-24.18	151.28			39.68	-243.66			45.26	-246.76	23.56	168.64	66.34	-334.8	37.2	-242.42	3.1	-176.08	-12.4	237.46	21.7	186	20.46	-166.78	8.06	-174.84	29.76	-278.38			-69.44	238.7	-51.46	174.22
35.34	-166.16	9.92	-197.16	30.38	-245.52	56.42	-190.96	-40.3	-156.24	-52.7	-147.56	38.44	-244.9			-24.18	153.14			40.92	-246.76			43.4	-251.1	22.94	171.74	71.3	-337.9	37.2	-244.9	3.1	-179.18	-13.02	240.56	26.04	189.1	26.66	-163.06	9.92	-179.18	29.76	-279.62			-74.4	238.7	-51.46	175.46
33.48	-162.44	9.92	-199.64	28.52	-249.24	59.52	-195.92	-39.06	-158.1	-52.7	-144.46	37.2	-247.38			-25.42	156.24			40.3	-249.24			41.54	-254.2	22.94	173.6	74.4	-341.62	36.58	-247.38	3.72	-180.42	-13.02	243.66	28.52	189.72	29.14	-159.34	10.54	-182.28	29.76	-278.38			-70.06	241.8	-57.04	175.46
33.48	-159.34	8.68	-202.12	27.28	-251.72	59.52	-199.02	-37.2	-161.2	-53.32	-146.94	39.68	-248.62			-26.04	161.82			41.54	-251.1			41.54	-257.92	22.94	174.84	76.88	-343.48	36.58	-250.48	3.1	-184.14	-13.02	246.76	29.14	191.58	28.52	-156.86	11.16	-184.76	30.38	-281.48			-68.2	243.04	-57.66	176.7
33.48	-160.58	8.06	-206.46	24.8	-254.82	63.86	-200.26	-35.96	-163.06	-55.8	-149.42	37.2	-251.72			-27.28	163.06			40.3	-252.96			39.68	-256.68	23.56	175.46	80.6	-346.58	37.2	-252.34	3.1	-186	-11.16	254.2	29.14	192.82	28.52	-156.24	10.54	-188.48	29.76	-284.58			-63.86	243.66	-58.9	179.8
31	-153.14	8.68	-209.56	24.18	-255.44	68.82	-200.88	-34.1	-166.16	-56.42	-150.66	37.2	-252.96			-27.28	166.78			39.68	-256.06			39.06	-260.4	24.18	177.32			40.3	-252.34	3.72	-187.86	-9.92	258.54			27.28	-154.38	11.16	-189.72	29.76	-287.06			-63.86	248	-59.52	177.32
34.1	-157.48	8.68	-212.66	22.94	-257.3	75.64	-202.74	-32.24	-168.64	-58.9	-153.14	37.2	-254.82			-26.66	171.74			39.68	-257.3			40.92	-257.3	24.18	179.8			39.06	-252.96	4.34	-190.34	-11.16	261.02			27.28	-153.76	11.16	-190.34	28.52	-290.78			-63.24	250.48	-63.24	178.56
34.72	-155	8.68	-216.38	22.32	-258.54	76.88	-205.22	-31.62	-171.12	-58.9	-154.38	37.2	-259.16			-26.66	176.08			39.68	-261.64			39.68	-261.64	24.18	181.04			37.82	-256.06	4.34	-192.2	-11.16	265.36			27.9	-151.9	10.54	-194.68	25.42	-290.16			-60.76	252.96	-65.72	177.94
31	-147.56	8.68	-218.86	16.74	-259.16	83.08	-203.36	-30.38	-173.6	-59.52	-156.86	37.2	-261.64			-25.42	181.66			39.06	-264.74			40.3	-264.74	23.56	182.9			36.58	-258.54	4.96	-193.44	-11.16	262.88			27.9	-149.42	10.54	-197.78	22.94	-294.5			-58.9	254.2	-68.82	179.18
28.52	-145.08	9.3	-221.34	14.26	-261.02	85.56	-210.18	-30.38	-174.84	-60.76	-159.34	37.2	-265.36			-26.04	184.76			38.44	-267.22			40.3	-267.84	24.18	184.76			37.2	-262.26	3.1	-192.82	-9.3	264.12			27.9	-146.94	10.54	-200.88	22.32	-295.74			-58.28	254.82	-68.82	181.66
27.9	-145.7	9.3	-222.58	13.02	-262.26	83.08	-213.9	-29.76	-177.32	-62	-161.82	36.58	-266.6			-25.42	189.72			37.2	-269.7			40.92	-270.94	24.8	188.48			37.2	-264.74	3.1	-194.68	-9.3	266.6			27.28	-145.08	10.54	-203.36	19.84	-297.6			-64.48	256.68	-71.3	182.9
28.52	-143.84	8.68	-225.68	11.16	-264.12	84.94	-217	-31	-179.18	-62.62	-164.3	36.58	-268.46			-28.52	193.44			36.58	-272.8			40.92	-275.28	26.66	190.34			37.2	-267.84	3.1	-196.54	-9.3	272.18			26.04	-141.36	10.54	-206.46	18.6	-300.7			-60.14	261.64	-74.4	184.76
31	-143.84	8.68	-228.16	9.92	-264.74	84.94	-220.1	-31	-181.66	-64.48	-167.4	30.38	-268.46			-30.38	195.3			32.86	-272.18			40.92	-277.76	27.9	192.2			37.82	-271.56	3.72	-198.4	-9.3	275.28			26.66	-139.5	9.92	-208.94	16.12	-301.32			-67.58	262.88	-73.78	187.24
31	-137.64	8.06	-231.88	6.2	-262.88	85.56	-223.82	-31	-184.76	-65.72	-169.26	26.04	-274.04			-29.14	199.64			31	-275.9			39.68	-280.86	28.52	194.06			31.62	-272.18	6.2	-200.26	-9.92	277.76			26.66	-137.02	9.92	-212.66	14.26	-300.08			-67.58	265.98	-72.54	190.34
29.14	-137.02	9.92	-234.98	5.58	-264.74	86.18	-228.16	-30.38	-186.62	-66.96	-171.12	25.42	-277.14			-29.14	201.5			29.14	-279			36.58	-281.48	28.52	196.54			31	-275.28	6.82	-201.5	-8.06	283.34			26.66	-135.78	9.92	-215.76	10.54	-298.84			-72.54	266.6	-65.1	193.44
29.14	-140.12	6.82	-241.18	4.96	-265.98	84.32	-233.12	-29.14	-190.96	-67.58	-172.98	20.46	-274.04			-30.38	204.6			26.66	-279.62			30.38	-280.86	28.52	197.78			29.76	-278.38	7.44	-205.22	-9.3	285.2			27.9	-133.3	9.92	-217.62	10.54	-301.32			-73.78	269.7	-65.72	197.16
27.28	-137.02	5.58	-246.14	6.82	-262.88	84.32	-238.08	-29.14	-191.58	-68.2	-176.7	20.46	-274.66			-30.38	207.7			23.56	-280.24			29.14	-285.82	29.76	198.4			27.9	-280.86	7.44	-207.08	-9.3	286.44			24.8	-132.68	6.2	-222.58	9.92	-302.56			-75.64	271.56	-63.86	200.26
26.04	-137.02	6.2	-249.86	6.82	-260.4	83.08	-243.04	-27.9	-195.3	-66.96	-178.56	17.98	-275.9			-31	209.56			19.84	-280.86			29.76	-288.92	29.76	199.64			26.04	-282.1	7.44	-211.42	-11.78	287.06			24.18	-133.3	4.34	-226.92	6.2	-301.94			-76.88	276.52	-62.62	195.92
28.52	-137.02	6.2	-250.48	5.58	-259.78	83.7	-246.76	-27.9	-197.16	-63.86	-179.8	17.98	-277.14			-31.62	208.32			16.74	-282.72			29.76	-292.02	30.38	199.02			24.18	-283.34	7.44	-214.52	-11.78	289.54			22.32	-130.82	3.72	-228.16	6.2	-300.7			-78.74	279	-65.1	199.02
21.7	-129.58	5.58	-252.34	0.62	-259.16	82.46	-251.72	-27.28	-200.88	-63.86	-182.28	15.5	-276.52			-36.58	206.46			16.12	-285.82			25.42	-290.16	30.38	200.26			20.46	-282.1	7.44	-215.14	-11.78	291.4			19.22	-130.2	3.72	-226.3	4.34	-300.7			-81.84	282.72	-62	200.88
20.46	-128.96	5.58	-255.44	-1.24	-257.92	81.84	-254.82	-27.28	-202.74	-63.24	-186	11.78	-278.38			-38.44	207.08			14.26	-283.96			21.7	-289.54	29.76	200.26			17.36	-283.96	7.44	-217.62	-11.16	294.5			16.12	-128.96	3.72	-230.64	1.86	-301.32			-86.8	283.96	-68.2	203.98
16.12	-129.58	5.58	-259.16	-5.58	-257.92	80.6	-256.06	-26.66	-205.22	-62.62	-189.1	13.64	-280.24			-40.92	208.32			15.5	-285.82			18.6	-290.78	28.52	201.5			15.5	-285.82	7.44	-220.1	-9.92	296.98			14.26	-127.72	3.72	-233.12	-1.24	-301.94			-87.42	287.68	-68.2	206.46
18.6	-124.62	1.86	-261.64	-7.44	-256.06	82.46	-257.92	-26.04	-207.7	-62.62	-190.34	11.78	-282.72			-41.54	212.04			14.26	-286.44			19.22	-295.74	26.66	203.36			14.26	-285.82	8.06	-221.96	-7.44	298.84			12.4	-124	4.34	-236.84	-4.34	-303.8			-91.14	289.54	-70.68	207.7
17.98	-117.8	-1.86	-266.6	-9.3	-254.82	81.84	-259.78	-26.04	-209.56	-60.76	-192.82	11.16	-282.72			-40.92	215.76			10.54	-285.82			16.12	-292.02	26.04	205.22			10.54	-287.68	8.68	-226.92	-6.82	301.94			11.78	-121.52	4.96	-238.7					-91.14	293.88	-68.2	207.7
14.26	-122.14	-3.1	-269.08	-10.54	-252.34	81.84	-264.12	-26.04	-210.8	-58.9	-194.06	11.78	-282.72			-40.92	218.24			14.26	-287.68			12.4	-293.88	26.66	205.84			10.54	-288.3	8.68	-228.78	-8.68	305.04			11.16	-117.18	4.96	-241.18					-93.62	298.84	-68.82	211.42
15.5	-119.04	-2.48	-270.32	-13.64	-250.48	81.22	-267.22	-27.28	-212.04	-57.66	-195.92	11.78	-277.14			-42.16	223.82			14.88	-280.24			14.26	-292.64	30.38	208.94			9.3	-288.3	8.68	-231.88	-8.68	308.14			11.78	-112.84	3.1	-244.9					-99.82	301.94	-73.16	210.8
13.64	-117.8	-2.48	-272.18	-17.98	-249.24	79.98	-270.94	-27.28	-215.14	-57.04	-196.54	11.16	-274.66			-43.4	226.3			14.26	-277.76			13.02	-293.88	31.62	211.42			9.92	-288.92	8.68	-233.12	-9.3	310			11.16	-116.56	2.48	-245.52					-102.92	304.42	-77.5	212.04
17.36	-118.42	-2.48	-274.66	-20.46	-248.62	79.98	-274.66	-27.28	-216.38	-56.42	-194.68	6.82	-274.04			-43.4	228.78			9.3	-279.62			14.88	-297.6	32.24	212.04			11.78	-287.06	8.06	-235.6	-13.02	312.48			12.4	-112.84	1.86	-248					-104.78	306.28	-76.26	214.52
17.36	-113.46	-3.1	-277.76	-22.94	-246.14	81.84	-278.38	-26.66	-218.24	-55.18	-198.4	3.1	-274.04			-42.16	231.26			4.96	-280.86			14.88	-298.22	32.24	215.14			11.78	-286.44	8.06	-238.08	-12.4	316.2			13.64	-112.22	1.24	-250.48					-107.88	309.38	-74.4	215.14
20.46	-113.46	-3.1	-280.24	-27.28	-243.66	84.94	-281.48	-26.04	-220.1	-55.18	-200.88	0	-273.42			-41.54	233.74			2.48	-281.48			14.26	-286.44	31.62	218.24			12.4	-288.92	8.06	-241.18	-12.4	321.16			14.26	-110.36	1.24	-252.34					-115.32	311.86	-74.4	217
24.8	-116.56	-1.24	-282.1	-35.96	-242.42	89.9	-285.2	-22.32	-219.48	-55.8	-202.74	-3.1	-272.8			-35.96	236.22			0.62	-280.86			12.4	-286.44	31.62	220.1			4.34	-282.72	7.44	-246.14	-12.4	324.26			16.12	-108.5	1.24	-256.68					-117.8	315.58	-75.64	218.86
25.42	-115.94	0.62	-282.72	-43.4	-241.8	93.62	-288.92	-21.08	-221.34	-56.42	-202.74	-5.58	-270.32			-37.2	239.94			-1.24	-277.76			7.44	-287.68	33.48	218.24			1.86	-281.48	5.58	-246.76	-9.3	327.36			17.98	-108.5	1.24	-260.4					-120.9	319.3	-71.92	223.2
26.04	-110.36	1.86	-284.58	-50.84	-244.9	96.1	-293.26	-24.18	-222.58	-55.8	-204.6	-4.96	-267.84			-36.58	244.9			0.62	-274.04			4.96	-288.3	34.1	219.48			0.62	-280.24	6.2	-248	-11.78	331.7			16.74	-107.88	1.24	-264.74					-126.48	323.64	-78.74	220.1
31	-115.32	5.58	-286.44	-50.84	-249.24	97.96	-295.12	-23.56	-225.06	-55.8	-206.46	-12.4	-263.5			-37.2	248			-3.1	-270.32			0	-288.3	35.96	223.2			-0.62	-277.76	6.2	-251.72	-9.92	334.8			17.98	-108.5	1.24	-269.08					-126.48	325.5	-86.18	221.96
29.14	-104.16	7.44	-287.06	-49.6	-251.72	99.82	-295.12	-23.56	-228.16	-55.8	-207.08	-16.12	-262.26			-37.2	251.1			-9.92	-269.7			0.62	-288.92	35.96	227.54			-3.72	-277.14	3.72	-252.96	-9.92	339.14			20.46	-107.26	0	-273.42					-125.86	327.98	-86.18	223.2
29.14	-102.92	8.68	-287.68	-49.6	-254.82			-22.94	-230.02	-56.42	-210.8	-16.12	-261.02			-34.1	252.34			-15.5	-271.56			-1.24	-283.34	35.96	230.02			-5.58	-275.28	1.24	-256.06	-9.92	343.48			22.94	-106.02	-0.62	-276.52					-120.9	332.32	-89.28	225.06
27.28	-101.68	12.4	-293.26	-44.64	-253.58			-22.94	-232.5	-57.04	-213.28	-18.6	-259.78			-31	254.2			-16.12	-269.08			-4.34	-281.48	35.96	232.5			-6.2	-272.8	1.24	-259.78	-9.92	345.96			24.18	-105.4	-2.48	-279.62					-115.32	334.8	-88.66	222.58
26.04	-99.2	13.02	-293.88	-45.88	-250.48			-22.32	-234.98	-57.04	-216.38	-21.08	-257.92			-30.38	257.3			-16.74	-265.36			-14.26	-279.62	35.96	234.98			-17.36	-272.8	1.24	-262.26	-9.3	345.34			24.8	-102.3	-3.1	-283.96					-113.46	338.52	-92.38	221.96
29.14	-97.34	14.26	-296.36	-45.88	-254.2			-21.7	-238.7	-57.66	-219.48	-31.62	-256.68			-30.38	261.64			-22.94	-264.12			-14.88	-282.72	35.34	238.08			-16.74	-269.7	1.86	-264.12	-9.3	344.1			23.56	-98.58	-3.1	-287.68					-127.1	339.14	-91.14	221.96
27.9	-91.14	16.12	-298.84	-44.64	-257.92			-21.7	-239.32	-58.28	-221.34	-37.82	-256.68			-29.76	267.84			-30.38	-262.88			-13.02	-274.66	37.2	238.08			-18.6	-267.84	2.48	-267.22	-8.68	345.96			21.7	-89.9	-3.1	-290.16					-127.1	344.1	-93	225.68
26.04	-83.7	14.26	-301.94	-43.4	-259.16			-21.7	-243.04	-55.18	-225.06	-45.88	-261.64			-29.14	270.32			-36.58	-263.5			-17.36	-275.28	37.2	239.94			-23.56	-265.36	2.48	-272.18	-8.68	346.58			21.08	-88.04	-3.1	-292.64					-124.62	346.58	-91.14	225.68
26.04	-82.46	13.64	-303.18	-41.54	-261.02			-21.08	-246.14	-51.46	-225.68	-47.74	-265.98			-29.14	272.18			-43.4	-265.98			-22.32	-272.8	39.68	240.56			-30.38	-264.74	1.86	-277.14	-8.06	348.44			21.08	-84.94	-4.34	-296.36					-125.24	352.16	-93	225.06
31	-83.7	13.02	-306.28	-40.92	-249.86			-21.08	-249.24	-52.7	-227.54	-45.26	-267.84			-29.14	275.28			-45.88	-269.08			-29.14	-271.56	40.92	241.18			-37.2	-265.36	1.24	-279	-6.2	349.68			21.08	-81.84	-4.96	-297.6					-127.1	352.16	-92.38	227.54
29.76	-77.5	11.16	-310.62	-45.88	-246.76			-21.7	-253.58	-53.32	-228.78	-45.26	-272.8			-28.52	277.76			-45.88	-272.8			-36.58	-272.18	40.92	240.56			-45.26	-267.22	1.24	-284.58	-7.44	351.54			22.32	-78.12	-6.2	-301.94					-127.1	355.26	-92.38	232.5
30.38	-71.3	11.16	-312.48	-47.12	-242.42			-21.7	-254.82	-56.42	-228.78	-42.16	-274.66			-28.52	281.48			-45.26	-277.14			-42.16	-273.42	42.16	242.42			-47.74	-271.56	1.24	-286.44	-8.06	354.02			22.32	-76.88	-6.2	-303.18					-127.72	358.36	-93	230.02
31.62	-69.44	11.16	-314.96	-47.12	-240.56			-21.7	-256.68	-59.52	-228.78	-44.02	-279							-43.4	-281.48			-43.4	-278.38	42.78	243.66			-47.12	-274.66	1.24	-287.68	-7.44	357.74			22.94	-75.02	-8.06	-304.42					-128.96	361.46	-94.86	231.88
34.1	-69.44	11.16	-316.2	-47.12	-237.46			-22.32	-259.78	-59.52	-231.26	-50.84	-281.48							-45.88	-284.58			-42.16	-277.76	42.78	245.52			-47.74	-279	1.24	-290.16	-4.96	361.46			26.66	-70.68	-9.3	-306.9					-135.16	365.18	-93	233.74
36.58	-69.44	11.16	-317.44	-46.5	-234.98			-22.94	-262.88	-59.52	-232.5	-51.46	-282.1							-53.32	-287.68			-43.4	-282.1	42.16	248			-44.02	-283.34	1.24	-295.12	-4.34	364.56			27.9	-69.44	-9.3	-311.24					-138.88	370.14	-93.62	235.6
37.82	-68.2	9.3	-320.54	-43.4	-234.98			-22.94	-264.12	-57.04	-234.98	-58.28	-285.2							-53.94	-290.78					41.54	251.1			-45.88	-288.3	0.62	-298.84	-1.24	365.8			32.86	-62.62	-8.68	-311.86					-140.12	372	-93.62	236.22
44.64	-67.58	8.68	-323.02	-39.68	-233.12			-22.94	-267.22	-54.56	-236.22	-59.52	-287.06							-58.9	-292.02					40.92	255.44			-55.8	-291.4	0	-301.32	0.62	366.42			32.86	-60.76	-6.82	-308.14					-134.54	373.24	-92.38	237.46
40.92	-63.24	9.3	-324.88	-39.06	-231.88			-22.94	-270.32	-53.94	-238.08	-61.38	-292.02							-58.28	-293.88					42.16	259.16			-60.76	-294.5	-0.62	-303.18	1.86	369.52			35.96	-61.38	-1.86	-311.24					-132.68	376.96	-94.86	238.7
45.26	-63.24	9.92	-327.36	-38.44	-230.64			-24.8	-272.8	-52.08	-241.18	-62	-290.78							-60.14	-296.98					42.16	261.02			-62.62	-296.36	-2.48	-308.76	1.24	372.62			37.2	-58.28	-0.62	-310					-131.44	383.78	-97.96	239.94
47.12	-65.72	9.92	-329.22	-37.2	-228.16			-26.04	-275.28	-52.08	-244.28	-61.38	-292.02							-62	-296.98					42.16	263.5			-63.86	-297.6	-5.58	-312.48	1.24	375.72			39.06	-57.04	3.1	-311.86					-138.26	385.02	-99.2	241.18
42.78	-61.38	9.92	-331.7	-40.3	-224.44			-26.66	-278.38	-52.08	-246.14	-66.34	-287.06							-65.72	-294.5					42.16	265.98			-62	-297.6	-5.58	-315.58	3.1	380.06			42.78	-59.52	5.58	-314.96					-141.36	388.12	-99.2	246.76
45.88	-58.28	9.3	-335.42	-45.26	-226.3			-26.66	-280.86	-52.08	-248	-66.34	-287.68							-65.1	-293.88					42.16	267.84			-60.14	-298.84	-5.58	-317.44	3.1	383.16			43.4	-62	6.2	-319.92					-142.6	390.6	-91.76	246.76
47.12	-61.38	8.68	-337.9	-47.74	-229.4			-27.28	-285.2	-52.08	-248.62	-71.3	-282.72							-69.44	-290.78					42.16	267.84			-63.86	-295.74	-5.58	-319.92	3.1	384.4			42.16	-62	8.06	-321.78					-139.5	395.56	-88.04	249.24
47.12	-62	8.06	-340.38	-47.74	-232.5			-26.04	-289.54	-53.32	-246.14	-73.78	-282.72							-69.44	-288.3					42.16	269.08			-65.72	-292.64	-7.44	-323.64	2.48	385.02			42.16	-63.24	8.68	-323.02					-143.84	394.32	-81.84	254.2
44.02	-62	6.82	-341.62	-47.74	-232.5			-26.66	-292.64	-52.7	-249.86	-75.64	-281.48							-70.68	-286.44									-68.82	-292.02	-9.92	-326.12	3.1	386.88			39.06	-60.14	8.06	-326.12					-148.8	394.32	-84.32	257.92
46.5	-60.14	4.34	-344.72	-47.12	-233.74			-27.9	-296.36	-51.46	-251.72	-77.5	-284.58							-73.78	-287.68									-70.68	-290.78	-11.16	-329.84	3.72	389.36			41.54	-60.76	7.44	-327.36					-150.66	398.04	-82.46	260.4
47.12	-64.48	3.1	-346.58	-46.5	-234.36			-28.52	-298.84	-49.6	-252.34	-79.98	-288.3							-76.88	-290.16									-74.4	-289.54	-14.88	-331.7	4.34	391.22			40.92	-56.42	6.82	-330.46							-81.22	261.64
45.88	-67.58	1.24	-347.82	-44.64	-233.74			-28.52	-300.7	-46.5	-254.2	-79.98	-292.02							-76.88	-293.88									-75.64	-293.26	-13.02	-331.7	3.72	394.32			40.3	-55.18	6.82	-332.32							-83.08	262.88
46.5	-60.76	0	-350.92	-44.02	-233.74			-29.14	-303.8	-45.26	-256.68	-81.22	-294.5							-78.12	-298.22									-78.12	-294.5	-13.02	-335.42	1.24	397.42			40.92	-54.56	6.2	-335.42							-84.94	265.36
47.12	-60.14	-0.62	-354.02	-43.4	-231.88			-30.38	-306.9	-44.64	-258.54	-80.6	-299.46							-78.74	-301.94									-78.74	-296.98	-13.02	-339.76	-3.1	404.86			40.92	-54.56	5.58	-339.14							-86.8	267.22
48.36	-60.14	-1.24	-357.12	-43.4	-231.88			-30.38	-310	-44.64	-261.64	-80.6	-301.32							-78.74	-305.04									-79.36	-300.08	-12.4	-342.24	-6.82	409.82			43.4	-60.76	6.2	-341							-85.56	268.46
51.46	-55.18	-1.86	-360.22	-46.5	-233.74			-29.76	-312.48	-43.4	-263.5	-80.6	-304.42							-79.36	-308.14									-79.36	-303.18	-8.06	-339.76	-9.92	412.92			44.64	-64.48	4.34	-345.34							-86.18	269.7
52.7	-57.66	-3.1	-362.08	-45.88	-231.26			-29.76	-316.82	-41.54	-265.98	-84.32	-308.14							-83.7	-307.52									-79.98	-306.9	-6.2	-341.62	-11.16	416.64			45.26	-66.34	2.48	-347.82							-89.28	270.94
51.46	-63.86	-3.1	-364.56	-44.64	-229.4			-30.38	-323.02	-40.92	-267.22	-84.94	-311.24							-83.08	-313.1									-79.98	-310	-4.34	-342.86	-16.12	417.88			45.26	-66.34	2.48	-351.54							-89.28	270.32
53.94	-63.86	-3.72	-366.42	-44.64	-228.78			-30.38	-325.5	-39.68	-270.32	-85.56	-313.1							-83.08	-316.82									-82.46	-313.72	-0.62	-344.1	-19.84	422.84			46.5	-60.14	2.48	-354.64							-93	270.94
52.08	-66.34	-3.72	-368.9	-44.02	-227.54			-30.38	-327.36	-40.92	-273.42	-84.94	-314.34							-83.08	-320.54									-86.8	-316.2	0	-345.34	-21.08	425.32			47.74	-62	2.48	-356.5							-95.48	271.56
56.42	-73.78	-2.48	-372	-44.02	-226.92			-31	-329.84	-41.54	-275.28	-83.7	-317.44							-83.08	-323.64									-87.42	-320.54	1.24	-347.82	-26.04	427.8			48.98	-63.24	3.1	-358.98							-99.2	270.94
60.14	-74.4	-1.24	-375.72	-44.02	-225.68			-31	-331.7	-43.4	-275.9	-81.84	-323.02							-81.84	-325.5									-86.8	-324.88	2.48	-350.3	-27.28	429.04			52.7	-70.68	3.1	-359.6							-99.2	272.8
66.34	-78.74	-1.24	-378.2	-44.02	-225.68			-31	-335.42	-45.26	-277.76	-81.84	-327.36							-80.6	-329.22									-86.18	-326.74	4.34	-352.78	-22.32	431.52			55.8	-72.54	3.1	-362.08							-98.58	274.66
65.72	-81.84			-44.02	-225.68			-32.24	-337.28	-45.88	-279	-81.84	-329.84							-79.98	-332.32									-85.56	-329.84	7.44	-356.5	-21.08	432.76			58.9	-75.64	2.48	-365.18							-99.82	276.52
64.48	-81.84							-33.48	-339.76	-45.88	-280.24	-82.46	-332.32							-79.98	-337.28									-82.46	-334.8	6.82	-359.6	-22.32	435.24			60.76	-78.12	1.24	-364.56							-99.82	280.24
66.34	-86.8							-36.58	-342.24	-47.74	-281.48	-84.32	-339.14							-80.6	-341									-82.46	-337.28	5.58	-360.84	-19.22	438.96			61.38	-79.36	0	-369.52							-102.3	281.48
74.4	-88.66							-42.16	-341.62	-44.64	-282.1	-83.7	-342.24							-83.08	-344.72									-82.46	-341	3.72	-361.46	-13.64	442.06			62	-83.08	0	-372							-102.3	279.62
75.64	-87.42							-42.78	-347.2	-44.02	-283.34	-84.32	-344.1							-82.46	-347.2									-83.08	-345.34	3.1	-365.18	-11.16	443.92			60.76	-86.18	-3.1	-370.76							-101.68	282.72
75.02	-82.46							-41.54	-351.54	-44.02	-285.82	-84.32	-345.34							-84.94	-346.58									-83.08	-348.44	4.34	-367.66	-4.96	447.64			66.96	-86.18	-3.72	-372.62							-101.06	284.58
77.5	-85.56							-42.78	-355.26	-44.64	-288.92	-84.32	-346.58							-83.08	-347.2									-83.7	-350.92	3.72	-370.76					68.82	-83.7	-4.34	-375.72							-99.82	282.1
79.98	-82.46							-42.16	-358.36	-44.64	-293.26	-85.56	-341.62							-83.08	-345.34									-86.8	-350.92	3.72	-374.48					69.44	-81.22	-4.96	-379.44							-101.68	285.82
78.74	-78.12							-40.92	-360.84	-44.64	-295.74	-84.32	-343.48							-83.08	-344.1									-86.18	-349.68	3.1	-376.34					75.02	-81.84	-5.58	-381.92							-106.02	288.3
86.18	-76.88							-37.2	-362.7	-44.64	-296.98									-83.08	-344.1									-85.56	-352.16	3.1	-380.06					75.64	-79.98	-6.82	-384.4							-104.16	285.2
86.8	-71.92							-34.1	-363.32	-45.26	-299.46																			-86.18	-349.06	3.1	-383.16					79.36	-71.3	-8.06	-388.12							-104.78	283.96
84.94	-65.72							-32.86	-364.56	-45.26	-300.7																			-85.56	-347.82	0.62	-385.02					78.12	-66.96	-9.3	-390.6							-108.5	287.06
85.56	-57.66							-31	-367.04	-45.26	-301.32																					0	-388.12					81.22	-64.48	-9.3	-392.46							-108.5	283.96
86.8	-57.66							-29.14	-368.9	-43.4	-302.56																					0	-390.6					79.98	-62	-9.92	-393.7							-111.6	283.96
91.76	-60.14							-28.52	-369.52	-42.16	-304.42																					0	-391.22					79.98	-58.28	-9.92	-399.28							-117.18	286.44
93	-61.38							-25.42	-372.62	-39.68	-305.66																					-1.86	-394.32					84.32	-55.8	-9.3	-402.38							-115.32	288.92
92.38	-53.94							-24.18	-376.34	-36.58	-307.52																					-3.72	-394.94					87.42	-54.56	-8.68	-404.24							-113.46	292.64
95.48	-52.08							-22.94	-378.2	-35.96	-308.76																					-4.96	-400.52					88.04	-52.7	-8.06	-407.34							-112.84	295.74
94.86	-47.74							-21.7	-380.06	-35.96	-305.66																					-3.72	-402.38					88.66	-48.98									-114.7	294.5
90.52	-43.4							-24.18	-381.3	-32.86	-306.28																					-3.72	-404.24					89.9	-44.64									-110.98	295.74
89.28	-44.02							-24.8	-385.02	-31.62	-306.28																					-7.44	-404.24					86.8	-44.64									-109.12	296.98
81.22	-38.44							-24.18	-388.12	-29.14	-306.28																					-8.06	-406.72					86.18	-42.78									-108.5	299.46
80.6	-35.96							-24.8	-391.22	-26.66	-306.9																					-9.3	-408.58					83.08	-40.92									-106.64	300.08
81.84	-30.38							-24.8	-391.84	-24.18	-308.14																					-9.92	-410.44					78.12	-38.44									-102.92	301.32
84.94	-30.38							-24.8	-392.46	-22.32	-309.38																					-10.54	-413.54					75.64	-34.72									-101.68	302.56
84.32	-24.18							-24.8	-395.56	-19.22	-313.1																					-11.16	-417.26					75.64	-29.76									-99.82	305.66
79.98	-21.08							-26.66	-399.9	-19.22	-316.82																					-11.16	-420.36					74.4	-25.42									-95.48	309.38
82.46	-16.12							-27.9	-403.62	-17.98	-317.44																					-11.78	-423.46					76.88	-20.46									-96.1	311.24
84.94	-16.12							-29.14	-406.1	-12.4	-319.92																					-12.4	-425.32					79.36	-16.74									-93.62	310.62
86.18	-11.78							-29.76	-408.58	-11.78	-321.16																					-12.4	-426.56					80.6	-14.26									-93.62	311.24
95.48	-8.68							-29.76	-411.06	-12.4	-325.5																					-12.4	-429.66					82.46	-11.78									-93.62	313.72
94.24	-6.2							-29.14	-413.54	-11.16	-326.74																					-11.78	-432.76					84.94	-9.3									-99.2	314.34
93.62	-0.62							-29.76	-414.78	-11.16	-327.98																					-11.16	-434.62					85.56	-7.44									-106.02	313.72
92.38	-1.86							-30.38	-417.88	-10.54	-329.22																					-11.16	-438.96					89.9	-2.48									-109.74	313.72
89.28	5.58							-31	-419.12	-8.68	-331.08																											87.42	1.86									-114.7	313.1
89.9	8.06							-31.62	-422.22	-5.58	-332.94																											85.56	5.58									-122.14	313.1
90.52	10.54							-32.24	-424.7	-4.34	-334.18																											85.56	9.92									-130.82	314.34
91.76	11.16							-33.48	-425.32	-2.48	-333.56																											86.18	13.02									-133.92	316.82
93.62	16.12							-38.44	-424.7	-1.24	-334.18																											86.18	14.26									-138.88	319.92
96.1	16.74							-40.92	-429.04	0	-335.42																											89.28	16.74									-143.22	323.02
99.2	17.36							-41.54	-431.52	1.86	-336.66																											93.62	19.22									-137.64	323.02
101.06	20.46							-42.16	-433.38	4.34	-339.14																											94.86	21.7									-145.7	323.64
104.16	22.94							-43.4	-437.1	6.82	-341																											96.72	26.66									-144.46	324.26
102.92	27.9							-42.78	-439.58	11.16	-342.86																											99.2	27.28									-147.56	326.74
101.68	31.62							-42.78	-442.68	11.78	-346.58																											97.34	31.62									-146.32	327.98
101.68	34.1							-42.16	-444.54	12.4	-347.82																											96.1	34.72									-145.7	329.84
99.2	39.68							-42.16	-445.78	13.64	-349.06																											93.62	36.58									-146.32	334.18
97.96	40.3							-42.16	-446.4	14.88	-347.2																											94.24	40.92									-143.84	338.52
97.34	43.4							-41.54	-450.74	17.98	-347.82																											89.9	40.92									-146.94	342.86
95.48	45.88							-41.54	-453.22	21.08	-350.3																											89.28	43.4									-151.28	344.72
95.48	47.74							-41.54	-455.08	24.18	-352.78																											89.9	47.74									-149.42	345.96
93.62	48.36									26.04	-354.02																											88.66	53.32									-150.04	348.44
										27.28	-355.88																											88.66	56.42									-147.56	352.16
										27.28	-357.12																											-376.96	-438.96									-143.84	357.74
																																																-143.84	360.22
																																																-146.32	362.08
																																																-146.32	362.08
																																																-147.56	363.94
																																																-147.56	368.28
																																																-146.94	370.14
																																																-144.46	374.48
																																																-145.7	375.72
																																																-143.84	376.96
																																																-143.22	379.44
																																																-143.84	381.92
																																																-144.46	386.26
																																																-143.22	388.12
																																																-142.6	390.6
																																																-142.6	392.46
																																																-145.7	393.7
																																																-146.32	394.94
																																																-156.24	394.32
																																																-158.72	397.42
																																																-158.72	401.14
																																																-164.3	402.38
																																																-163.06	403.62
																																																-164.3	409.2
																																																-168.64	409.82
																																																-168.64	412.92
																																																-168.64	412.92
																																																-172.98	415.4
																																																-176.08	417.88
																																																-176.7	419.12
																																																-184.76	420.36
																																																-189.1	425.32
																																																-190.34	429.66
																																																-193.44	430.9
																																																-192.2	431.52
																																																-194.68	434
																																																-196.54	437.1
																																																-199.64	438.34
																																																-194.68	442.06
																																																-195.92	444.54
																																																-197.78	446.4
																																																-200.88	446.4
																																																-205.22	447.64
																																																-206.46	450.74
[truncated: 114 more columns]

## Sheet: Figure 2b-Nocodazole
Position step=10.5 sec
16 kPa																																									50 kPa
X (pos, um)	Y (pos, um)	X (pos, um)	Y (pos, um)	X (pos, um)	Y (pos, um)	X (pos, um)	Y (pos, um)	X (pos, um)	Y (pos, um)	X (pos, um)	Y (pos, um)	X (pos, um)	Y (pos, um)	X (pos, um)	Y (pos, um)	X (pos, um)	Y (pos, um)	X (pos, um)	Y (pos, um)	X (pos, um)	Y (pos, um)	X (pos, um)	Y (pos, um)	X (pos, um)	Y (pos, um)	X (pos, um)	Y (pos, um)	X (pos, um)	Y (pos, um)	X (pos, um)	Y (pos, um)	X (pos, um)	Y (pos, um)	X (pos, um)	Y (pos, um)	X (pos, um)	Y (pos, um)	X (pos, um)	Y (pos, um)		X (pos, um)	Y (pos, um)	X (pos, um)	Y (pos, um)	X (pos, um)	Y (pos, um)	X (pos, um)	Y (pos, um)	X (pos, um)
-4.61008	-5.18634	-0.28813	-2.59317	0	3.16943	-1.72878	4.61008	-4.61008	-5.18634	-0.28813	-2.59317	0	3.16943	-1.72878	4.61008	0.28813	-2.01691	0.57626	4.32195	-0.86439	-1.72878	0.57626	2.8813	-0.57626	4.03382	-0.86439	-4.32195	0	5.18634	-0.57626	2.30504	-0.28813	4.03382	0	3.45756	-0.57626	3.16943	1.15252	-2.01691		-1.86	-3.1	-6.2	4.34	-1.24	-0.62	1.24	1.24	0.62
-1.72878	-7.49138	-0.57626	-4.61008	0.57626	6.05073	-1.72878	7.20325	-1.72878	-7.49138	-0.57626	-4.61008	0.57626	6.05073	-1.72878	7.20325	0	-5.18634	2.30504	7.49138	-0.86439	-4.03382	0.86439	5.47447	-1.72878	8.35577	-1.15252	-8.06764	-0.86439	6.62699	-1.15252	5.7626	-0.28813	5.7626	-1.15252	5.7626	-1.72878	6.05073	0.86439	-5.18634		-2.48	-10.54	-11.16	9.92	0	-5.58	4.34	6.2	-2.48
-2.01691	-10.0846	-0.28813	-7.49138	1.15252	9.79642	-1.44065	10.6608	-2.01691	-10.0846	-0.28813	-7.49138	1.15252	9.79642	-1.44065	10.6608	0	-8.93203	4.03382	9.50829	-0.57626	-6.33886	0.28813	6.91512	-2.59317	11.8133	-1.44065	-10.6608	0	10.6608	-1.15252	8.06764	-0.57626	8.06764	-1.44065	9.79642	-2.30504	8.35577	1.44065	-8.06764		-2.48	-16.12	-17.36	13.02	1.24	-9.92	4.96	9.92	-3.72
-3.16943	-12.9658	-0.28813	-11.2371	1.44065	11.5252	-1.15252	13.5421	-3.16943	-12.9658	-0.28813	-11.2371	1.44065	11.5252	-1.15252	13.5421	0	-12.3896	5.7626	11.8133	-0.28813	-10.0846	-0.28813	9.50829	-4.03382	16.1353	-1.15252	-14.4065	0.86439	13.254	-1.72878	10.6608	-0.86439	10.3727	-1.44065	12.6777	-2.30504	10.3727	0.86439	-10.0846		-1.86	-18.6	-22.32	17.36	4.34	-14.88	4.34	14.26	-4.96
-4.03382	-14.4065	-0.57626	-16.1353	2.8813	14.1184	-0.57626	16.1353	-4.03382	-14.4065	-0.57626	-16.1353	2.8813	14.1184	-0.57626	16.1353	0.57626	-15.559	6.33886	13.5421	2.30504	-11.2371	-0.86439	12.3896	-4.61008	20.1691	-0.28813	-18.1522	0.86439	17.2878	-1.44065	12.3896	-1.44065	15.559	-2.01691	14.4065	-2.59317	12.3896	0.57626	-12.9658		-3.72	-24.18	-18.6	24.18	7.44	-19.84	6.2	17.36	-6.82
-4.03382	-17.2878	-0.57626	-19.5928	3.74569	15.559	-0.28813	19.0166	-4.03382	-17.2878	-0.57626	-19.5928	3.74569	15.559	-0.28813	19.0166	-0.28813	-21.3216	5.7626	16.7115	3.16943	-13.5421	-0.86439	14.9828	-6.33886	23.3385	-0.57626	-22.7623	0.86439	20.4572	-1.44065	14.1184	-2.8813	22.7623	-2.30504	15.8471	-3.16943	14.1184	0	-15.2709		-2.48	-29.76	-17.36	31	9.3	-24.8	11.78	22.94	-8.06
-2.59317	-21.0335	0	-23.3385	4.03382	17.8641	0	21.3216	-2.59317	-21.0335	0	-23.3385	4.03382	17.8641	0	21.3216	-0.28813	-23.0504	6.05073	20.1691	5.7626	-15.8471	-1.15252	16.9997	-6.33886	26.7961	-1.15252	-26.2198	1.44065	23.3385	-1.44065	15.8471	-5.47447	26.508	-2.30504	18.7284	-3.45756	16.1353	0.28813	-19.881		-2.48	-35.96	-19.22	38.44	9.92	-29.76	17.36	24.8	-11.78
-1.15252	-24.2029	-0.28813	-26.508	3.74569	19.881	0.57626	24.2029	-1.15252	-24.2029	-0.28813	-26.508	3.74569	19.881	0.57626	24.2029	0	-25.0673	6.62699	24.2029	6.33886	-18.1522	-1.72878	20.4572	-6.33886	31.118	0.86439	-25.9317	1.72878	25.3554	-1.44065	17.8641	-6.62699	29.3893	-2.01691	21.0335	-3.74569	17.8641	0.86439	-22.7623		-6.2	-40.92	-20.46	44.64	8.68	-35.96	17.36	27.28	-17.98
0.28813	-28.2367	0.57626	-31.4062	4.89821	23.9148	0.28813	27.6605	0.28813	-28.2367	0.57626	-31.4062	4.89821	23.9148	0.28813	27.6605	1.44065	-27.0842	5.7626	27.0842	5.7626	-22.4741	-1.44065	23.3385	-8.93203	35.7281	1.72878	-29.1011	1.15252	27.6605	-1.72878	21.6097	-5.47447	34.2875	-1.72878	23.3385	-4.03382	21.6097	1.15252	-25.9317		-5.58	-44.64	-18.6	48.36	8.06	-43.4	16.74	32.24	-20.46
0.28813	-31.9824	0.28813	-35.1519	4.61008	26.508	-1.15252	31.6943	0.28813	-31.9824	0.28813	-35.1519	4.61008	26.508	-1.15252	31.6943	1.44065	-30.2537	4.32195	29.1011	5.7626	-24.4911	-2.01691	24.2029	-7.77951	36.5925	1.72878	-31.6943	-0.28813	29.9655	-1.44065	23.6267	-5.7626	37.745	-2.01691	26.7961	-3.45756	26.2198	1.44065	-30.2537		-6.82	-48.36	-21.08	55.18	9.3	-47.74	17.36	36.58	-24.18
-1.15252	-35.44	-0.57626	-38.0332	4.61008	29.6774	-0.86439	35.44	-1.15252	-35.44	-0.57626	-38.0332	4.61008	29.6774	-0.86439	35.44	1.44065	-33.4231	3.45756	32.2706	6.62699	-26.2198	-0.28813	27.0842	-7.77951	39.1857	1.72878	-34.5756	-1.15252	33.4231	-1.44065	27.3724	-4.89821	38.3213	-2.01691	28.5249	-2.01691	29.9655	1.15252	-33.1349		-6.2	-52.7	-21.7	63.24	13.02	-52.7	19.84	42.16	-26.66
-0.86439	-37.745	1.15252	-41.4907	5.18634	31.9824	-1.72878	37.4569	-0.86439	-37.745	1.15252	-41.4907	5.18634	31.9824	-1.72878	37.4569	1.15252	-36.0162	2.01691	34.2875	8.35577	-27.6605	0.28813	29.3893	-6.91512	39.4738	0.28813	-38.3213	-1.44065	36.3044	-1.15252	30.5418	-5.7626	40.0501	-2.59317	30.8299	-1.44065	29.9655	2.01691	-36.3044		-8.06	-57.04	-21.08	70.06	18.6	-57.04	21.08	47.12	-31
-0.57626	-40.9145	2.59317	-45.2364	4.61008	33.7112	-1.15252	41.2026	-0.57626	-40.9145	2.59317	-45.2364	4.61008	33.7112	-1.15252	41.2026	2.01691	-39.4738	2.30504	37.1688	9.22016	-31.118	0.57626	31.4062	-6.91512	40.0501	2.8813	-42.067	-0.28813	39.7619	-0.86439	33.4231	-4.32195	41.4907	-3.45756	32.8468	-0.86439	31.6943	2.01691	-38.8976		-9.92	-63.24	-24.8	75.64	20.46	-58.28	20.46	53.94	-31
0.28813	-43.7958	4.03382	-48.9821	3.45756	35.1519	0	45.5245	0.28813	-43.7958	4.03382	-48.9821	3.45756	35.1519	0	45.5245	3.74569	-42.6432	2.01691	40.6263	9.22016	-33.7112	0.86439	34.5756	-6.62699	43.5076	2.59317	-44.6602	1.15252	42.9314	-1.15252	33.9993	-3.16943	41.7788	-2.8813	35.1519	-1.15252	33.9993	3.45756	-41.7788		-11.16	-66.96	-24.18	84.32	22.32	-60.14	17.36	55.18	-34.1
0	-48.1177	5.7626	-51.8634	3.45756	38.8976	0.28813	48.694	0	-48.1177	5.7626	-51.8634	3.45756	38.8976	0.28813	48.694	5.7626	-45.8127	4.61008	44.6602	8.35577	-37.4569	2.59317	37.4569	-7.49138	46.3889	4.89821	-46.9652	0.57626	45.8127	-1.44065	33.4231	-4.32195	44.9483	-2.59317	38.0332	-0.86439	36.5925	4.89821	-44.9483		-13.02	-70.06	-25.42	91.14	21.7	-66.34	18.6	62.62	-37.82
-0.28813	-52.1515	6.05073	-55.0328	6.33886	40.3382			-0.28813	-52.1515	6.05073	-55.0328	6.33886	40.3382	-0.28813	48.4058	5.47447	-47.5414	5.18634	47.8296	6.62699	-41.4907	1.72878	40.6263	-8.6439	46.6771	5.47447	-49.2702	0.57626	47.2533	-1.72878	37.1688	-6.33886	47.5414	-2.59317	40.0501	-0.57626	38.3213	6.33886	-47.8296		-14.88	-74.4	-26.66	98.58	20.46	-71.3	21.7	65.1	-38.44
-0.86439	-54.7447	4.89821	-58.4904	7.77951	44.0839			-0.86439	-54.7447	4.89821	-58.4904	7.77951	44.0839	1.44065	50.999	5.47447	-50.7109	7.77951	49.5584	6.91512	-44.6602	2.01691	43.5076	-10.0846	50.4228	5.18634	-51.5753	2.30504	50.4228	-1.44065	39.1857	-6.62699	49.8465	-2.30504	39.7619	-0.28813	41.2026	6.33886	-50.4228		-13.64	-81.22	-24.8	102.3	24.18	-78.12	22.94	68.2	-41.54
-1.72878	-57.0497	4.89821	-63.3886	9.22016	45.2364			-1.72878	-57.0497	4.89821	-63.3886	9.22016	45.2364	3.16943	54.4566	5.7626	-53.304	8.6439	54.4566	6.33886	-47.5414	2.01691	44.6602	-8.93203	53.5922	4.89821	-55.321	3.74569	54.4566	-1.15252	40.9145	-7.77951	51.8634	-2.30504	42.067	0	43.2195	6.05073	-53.304		-15.5	-88.04	-23.56	107.26	25.42	-81.84	22.32	71.92	-44.64
-1.44065	-60.2192	4.32195	-67.1343	9.50829	48.1177			-1.44065	-60.2192	4.32195	-67.1343	9.50829	48.1177	2.59317	58.2023	7.20325	-55.8972	9.22016	56.1853	4.32195	-50.1346	1.72878	47.2533	-8.93203	56.1853	7.20325	-56.7616	3.74569	58.7785	-1.72878	43.2195	-7.49138	55.8972	-2.59317	44.6602	-0.57626	45.8127	7.49138	-57.0497		-16.12	-95.48	-22.94	110.36	22.94	-88.66	24.8	78.12	-47.74
-1.72878	-64.253	4.03382	-71.4562	9.22016	49.8465			-1.72878	-64.253	4.03382	-71.4562	9.22016	49.8465	2.59317	61.3717	8.6439	-59.3548	7.77951	59.0667	3.45756	-52.1515	1.72878	49.8465	-7.20325	57.3379	8.35577	-59.931	1.72878	61.3717	-1.44065	44.6602	-7.77951	53.8803	-2.01691	46.6771	-0.28813	48.694	8.35577	-59.931		-11.78	-100.44	-26.04	115.94	23.56	-93	26.04	79.98	-51.46
-1.44065	-67.4224	6.05073	-75.4901	8.93203	51.5753			-1.44065	-67.4224	6.05073	-75.4901	8.93203	51.5753	1.44065	64.253	8.93203	-62.5242	5.47447	60.2192	3.16943	-53.8803	1.44065	51.8634	-6.33886	59.3548	7.77951	-63.6767	1.72878	64.8293	-2.01691	47.8296	-5.47447	57.626	-2.59317	48.4058	-0.57626	51.2871	8.35577	-62.5242		-14.88	-102.92	-26.04	119.66	22.32	-99.2	26.04	84.32	-55.18
-0.86439	-72.3206	6.62699	-77.2188	12.1015	55.6091			-0.86439	-72.3206	6.62699	-77.2188	12.1015	55.6091	0.57626	66.8462	8.93203	-64.5411	5.47447	62.8123	4.61008	-57.0497	1.72878	53.8803	-5.7626	61.9479	7.20325	-66.8462	-0.28813	66.8462	-1.44065	50.1346	-5.18634	59.6429	-2.59317	50.4228	-0.86439	53.8803	8.6439	-65.1174		-17.36	-100.44	-22.94	122.76	17.36	-101.06	27.28	88.66	-58.28
0.57626	-76.0663	7.49138	-80.6764	13.254	57.3379			0.57626	-76.0663	7.49138	-80.6764	13.254	57.3379	-1.15252	70.0156	9.50829	-67.7105	3.45756	66.2699	4.61008	-58.7785	0.57626	55.8972	-5.7626	64.8293	7.20325	-69.1512	-0.28813	70.5918	-0.57626	53.0159	-4.32195	62.2361	-3.16943	53.0159	-1.44065	56.4735	9.50829	-67.7105		-22.32	-94.24	-22.32	124.62	16.12	-104.78	24.8	92.38	-58.9
4.03382	-77.2188	7.20325	-85.2865	13.5421	59.3548			4.03382	-77.2188	7.20325	-85.2865	13.5421	59.3548	-4.03382	72.6088	10.0846	-71.1681	2.59317	70.3037	7.20325	-60.5073	0.57626	57.9141	-5.18634	66.2699	9.79642	-71.7444	-2.01691	73.185	-2.01691	55.0328	-4.03382	64.253	-3.74569	55.321	-2.01691	58.7785	10.9489	-70.88		-21.7	-93	-20.46	122.76	13.64	-109.74	25.42	97.96	-59.52
6.62699	-77.7951	6.91512	-88.744	12.6777	62.8123			6.62699	-77.7951	6.91512	-88.744	12.6777	62.8123	-4.61008	75.7782	10.0846	-74.6257	3.74569	73.7613	10.0846	-62.2361	0.28813	61.0836	-5.7626	70.5918	9.79642	-75.2019	-2.30504	75.7782	-2.01691	56.7616	-4.03382	68.8631	-4.32195	57.626	-2.30504	61.3717	11.8133	-72.8969		-22.32	-89.28	-16.74	125.86	12.4	-114.08	26.04	102.3	-60.76
10.0846	-77.507	8.35577	-90.7609	11.5252	64.5411			10.0846	-77.507	8.35577	-90.7609	11.5252	64.5411	-4.32195	77.507	10.9489	-78.3714	4.61008	76.9307	13.5421	-63.6767	1.72878	64.253	-5.47447	73.7613	10.0846	-78.3714	-2.01691	79.2357	-2.59317	59.0667	-3.45756	72.8969	-4.61008	59.6429	-1.15252	64.8293	12.1015	-75.4901		-38.44	-74.4	-14.88	125.24	11.16	-124.62	24.8	108.5	-62
13.5421	-75.7782	9.79642	-94.7948	10.6608	67.1343			13.5421	-75.7782	9.79642	-94.7948	10.6608	67.1343	-2.8813	79.5239	12.3896	-83.2696	3.74569	80.3883	14.9828	-64.253	0.86439	66.2699	-6.05073	78.6595	10.6608	-82.6933	-1.44065	80.9645	-2.59317	59.3548	-3.74569	76.0663	-6.05073	62.2361	-0.86439	66.558	12.3896	-78.6595		-47.12	-66.96	-10.54	127.1	11.78	-129.58	22.94	112.22	-66.34
14.9828	-73.7613	11.2371	-96.5236	10.6608	70.88			14.9828	-73.7613	11.2371	-96.5236	10.6608	70.88	-3.45756	85.2865	11.8133	-86.439	3.16943	83.8458	16.7115	-65.9818	-0.57626	68.2868	-5.7626	82.1171	12.3896	-89.0322	-1.44065	83.2696	-4.03382	61.0836	-4.03382	78.6595	-5.7626	64.253	-1.72878	69.4393	12.3896	-82.4052		-53.94	-55.8	-4.34	127.1	14.26	-133.92	26.04	117.18	-67.58
17.2878	-71.7444	12.6777	-99.9811	10.3727	73.7613			17.2878	-71.7444	12.6777	-99.9811	10.3727	73.7613	-2.8813	88.744	12.1015	-89.3203	6.05073	86.1509	18.7284	-67.9987	-0.28813	71.1681	-6.91512	85.8627	8.93203	-90.4728	-2.30504	85.5746	-4.61008	62.8123	-3.45756	82.4052	-6.05073	66.2699	-1.72878	72.3206	12.9658	-87.3034		-53.32	-62.62	-1.86	130.2	16.74	-138.26	29.14	120.28	-67.58
17.8641	-69.1512	13.8302	-102.862	10.6608	76.6426			17.8641	-69.1512	13.8302	-102.862	10.6608	76.6426	-2.59317	90.7609	10.0846	-91.6253	4.89821	88.744	19.881	-71.4562	-0.86439	72.3206	-6.91512	89.8966	8.6439	-92.7779	-1.15252	89.6084	-5.7626	65.1174	-4.89821	86.439	-5.7626	67.7105	-2.8813	72.6088	11.2371	-91.3372		-50.84	-66.96	4.34	133.3	16.12	-145.7	25.42	121.52	-68.82
18.1522	-65.6936	13.5421	-105.167	10.9489	79.2357			18.1522	-65.6936	13.5421	-105.167	10.9489	79.2357	-2.01691	93.6423	8.06764	-94.5066	2.8813	90.4728	20.1691	-74.6257	0.57626	75.2019	-6.33886	95.0829	7.49138	-96.2354	-0.86439	93.3541	-5.7626	67.7105	-5.18634	90.4728	-6.05073	69.7275	-0.28813	74.9138	8.6439	-95.0829		-51.46	-71.92	5.58	138.26	15.5	-150.66	24.8	125.24	-70.06
19.0166	-61.9479	14.4065	-110.066	10.9489	82.6933			19.0166	-61.9479	14.4065	-110.066	10.9489	82.6933	-1.72878	97.0998	6.91512	-98.2523	6.62699	93.066	19.5928	-77.2188	1.72878	78.0832	-6.62699	100.269	7.20325	-98.8286	-1.15252	96.2354	-4.03382	71.4562	-5.18634	96.2354	-6.33886	72.0325	-1.44065	77.2188	7.20325	-97.9642		-51.46	-77.5	10.54	143.84	16.12	-156.24	22.94	128.96	-70.06
23.0504	-57.3379	13.254	-113.523	11.2371	83.5577			23.0504	-57.3379	13.254	-113.523	11.2371	83.5577	-1.72878	98.8286	5.7626	-100.846	7.20325	95.6592	20.4572	-79.5239	0.86439	80.1001	-6.91512	103.439	6.62699	-101.71	-0.57626	99.1167	-5.18634	74.0494	-5.18634	101.998	-6.62699	75.4901	-0.86439	79.5239	6.62699	-101.134		-50.84	-82.46	11.16	148.18	17.36	-161.82	22.94	133.92	-71.3
23.0504	-55.0328	14.4065	-116.981	10.9489	86.439			23.0504	-55.0328	14.4065	-116.981	10.9489	86.439	0.28813	102.574	5.18634	-103.151	7.49138	97.9642	19.881	-82.1171	0.28813	82.6933	-8.93203	106.608	4.89821	-104.591	1.72878	102.574	-5.7626	76.0663	-6.05073	104.879	-7.20325	78.3714	-0.86439	81.8289	6.05073	-102.574		-49.6	-88.66	11.78	148.8	17.98	-169.26	22.94	138.88	-71.3
23.3385	-53.8803	14.1184	-120.726	11.2371	88.4559			23.3385	-53.8803	14.1184	-120.726	11.2371	88.4559	2.01691	104.303	4.61008	-105.456	8.93203	98.2523	20.1691	-85.8627	0.57626	85.5746	-9.50829	110.93	4.61008	-106.896	3.74569	103.439	-5.7626	78.0832	-6.62699	108.913	-7.77951	80.9645	-1.15252	83.5577	5.47447	-104.303		-49.6	-94.86	16.12	153.14	20.46	-176.08	22.32	145.08	-71.3
23.6267	-51.2871	14.1184	-124.76	11.2371	91.6253			23.6267	-51.2871	14.1184	-124.76	11.2371	91.6253	2.01691	105.744	4.89821	-107.184	8.93203	102.286	20.1691	-88.744	1.15252	88.1678	-9.22016	115.54	2.59317	-109.489	2.8813	106.32	-6.62699	80.1001	-7.49138	112.947	-8.93203	83.2696	-1.15252	86.7271	5.7626	-107.184		-49.6	-99.2	18.6	158.72	19.84	-180.42	22.32	150.66	-68.82
24.7792	-46.6771	14.6946	-127.642	10.6608	93.066			24.7792	-46.6771	14.6946	-127.642	10.6608	93.066	2.8813	107.472	4.32195	-109.201	6.91512	104.879	20.7454	-91.0491	0.57626	90.7609	-10.3727	119.574	4.32195	-110.354	4.32195	108.049	-6.91512	82.4052	-8.06764	117.845	-9.22016	85.2865	-0.86439	90.4728	5.7626	-110.642		-50.84	-102.3			21.7	-185.38	21.7	155.62	-67.58
25.3554	-42.6432	14.1184	-131.099	10.6608	95.371			25.3554	-42.6432	14.1184	-131.099	10.6608	95.371	4.61008	112.371	4.89821	-110.93	6.62699	107.472	18.4403	-93.9304	0.28813	91.0491	-11.2371	123.896	2.8813	-112.083	5.18634	111.794	-7.77951	84.9984	-8.93203	121.303	-10.0846	87.3034	-1.44065	93.066	5.47447	-112.371		-56.42	-105.4			30.38	-191.58	23.56	161.82	-67.58
27.3724	-37.745	14.6946	-133.404	11.8133	97.3879			27.3724	-37.745	14.6946	-133.404	11.8133	97.3879	4.32195	115.252	2.01691	-112.947	5.47447	110.066	15.559	-96.8117	0.57626	94.2185	-8.93203	126.489	1.15252	-114.676	6.05073	114.388	-7.77951	88.1678	-9.50829	126.777	-10.0846	89.8966	-1.44065	94.7948	4.61008	-114.676		-58.9	-110.98			31.62	-195.3	25.42	165.54	-68.2
27.6605	-36.5925	14.9828	-136.862	12.1015	99.693			27.6605	-36.5925	14.9828	-136.862	12.1015	99.693	4.32195	118.421	0.28813	-113.811	3.16943	114.099	17.2878	-99.4048	-0.86439	96.8117	-8.06764	130.235	-0.28813	-117.269	4.61008	116.405	-8.6439	87.3034	-8.35577	129.947	-10.0846	92.2016	-2.30504	96.2354	1.72878	-115.828		-60.14	-115.32			31.62	-199.64	26.04	169.88	-63.86
29.1011	-33.9993	14.1184	-141.184	12.9658	103.151			29.1011	-33.9993	14.1184	-141.184	12.9658	103.151	4.32195	122.167	0.28813	-117.845	2.01691	117.269	16.9997	-101.998	-0.86439	99.693	-9.22016	133.404	0	-119.574	4.32195	121.303	-8.6439	90.7609	-6.33886	133.404	-10.6608	93.9304	-3.45756	98.2523	1.72878	-118.133		-61.38	-122.14			-73.16	-205.22	27.28	174.84	-60.76
28.813	-29.1011	15.2709	-143.489	12.9658	107.472			28.813	-29.1011	15.2709	-143.489	12.9658	107.472	4.32195	125.913	0.57626	-120.438	0.86439	121.303	17.8641	-105.456	0	101.422	-9.79642	139.455	0.28813	-122.743	4.32195	125.625	-8.93203	92.4897	-7.49138	136.285	-11.5252	93.9304	-3.45756	99.693	1.44065	-121.015		-63.86	-128.96					26.66	178.56	-63.24
28.5249	-25.0673	15.8471	-145.506	12.3896	110.066			28.5249	-25.0673	15.8471	-145.506	12.3896	110.066	3.74569	128.506	0.57626	-123.608	-2.01691	122.743	17.2878	-108.913			-7.49138	143.489	-0.28813	-125.625	5.47447	128.506	-8.93203	95.0829	-7.77951	142.048	-11.5252	97.9642			1.15252	-124.184		-62	-134.54					22.94	182.9	-59.52
26.7961	-22.186	17.2878	-148.387	12.3896	112.947			26.7961	-22.186	17.2878	-148.387	12.3896	112.947	5.18634	130.811	-0.57626	-127.353	-3.45756	125.625	16.9997	-112.947			-3.74569	147.811	-0.86439	-128.218	5.18634	132.252	-10.0846	97.6761	-6.62699	146.082	-12.1015	99.693			1.15252	-125.913		-62	-138.88					22.32	186	-58.9
27.6605	-19.3047	18.4403	-152.421	12.3896	114.676			27.6605	-19.3047	18.4403	-152.421	12.3896	114.676	5.47447	133.404	-0.86439	-129.947	-2.01691	129.947	16.4234	-116.116			-2.01691	149.251	-0.86439	-130.523	6.91512	134.557	-10.9489	99.4048	-2.59317	149.828	-12.1015	101.998			1.44065	-128.794		-58.9	-143.84					22.94	188.48	-57.04
27.9486	-16.7115	19.881	-154.726	12.3896	116.405			27.9486	-16.7115	19.881	-154.726	12.3896	116.405	4.03382	135.997	-0.57626	-132.252	-0.57626	132.252	16.1353	-119.286			-0.57626	152.133	-1.44065	-133.116	6.33886	138.014	-10.9489	101.998	0	150.98	-12.1015	103.727			0.86439	-131.675		-58.9	-149.42					23.56	190.96	-53.32
28.813	-13.8302	18.4403	-157.895	12.1015	118.133			28.813	-13.8302	18.4403	-157.895	12.1015	118.133	5.18634	140.607	-0.86439	-134.557	0	134.845	16.7115	-123.032			-2.01691	155.014	-2.30504	-135.133	4.61008	140.319	-10.3727	104.303	0	153.573	-12.1015	106.032			0.28813	-133.98		-59.52	-154.38					23.56	195.92	-50.84
27.6605	-10.0846	17.8641	-160.777	12.9658	120.726			27.6605	-10.0846	17.8641	-160.777	12.9658	120.726	4.89821	144.353	-2.30504	-136.574	-0.86439	137.15	16.1353	-126.489			-3.45756	159.048	-4.03382	-138.591	5.18634	142.624	-9.50829	107.472	0	156.166	-12.3896	108.049			-1.15252	-136.285		-59.52	-165.54					22.94	202.74	-47.12
26.508	-4.89821	18.1522	-163.946	12.6777	123.032			26.508	-4.89821	18.1522	-163.946	12.6777	123.032	3.74569	147.811	-2.8813	-138.591	0.57626	140.319	16.1353	-128.794			-3.16943	160.488	-3.74569	-140.607	5.18634	146.37	-9.79642	108.913	0.28813	160.488	-11.5252	110.066			-2.01691	-140.031		-59.52	-171.12					22.94	208.32	-47.12
26.7961	-3.74569	19.0166	-167.404	12.6777	124.472			26.7961	-3.74569	19.0166	-167.404	12.6777	124.472	2.59317	150.116	-3.16943	-142.336	2.30504	143.201	16.4234	-131.964			-2.59317	163.946	-4.03382	-144.065	3.16943	148.963	-9.79642	111.506	-0.86439	163.946	-11.5252	112.947			-2.59317	-142.336		-55.8	-176.08					22.32	212.04	-47.12
25.9317	-0.86439	19.881	-169.132	12.9658	127.353			25.9317	-0.86439	19.881	-169.132	12.9658	127.353	0.86439	150.116	-3.74569	-144.641	2.8813	146.658	16.7115	-135.997			-3.45756	166.827	-5.18634	-146.37	0.86439	150.98	-10.0846	112.947	-1.72878	166.539	-11.5252	115.252			-3.45756	-144.929		-53.94	-182.9					24.18	215.76	-46.5
25.0673	2.59317	19.0166	-172.302	12.9658	130.235			25.0673	2.59317	19.0166	-172.302	12.9658	130.235	0.28813	154.15	-4.03382	-146.946	2.30504	149.539	17.2878	-139.167			-2.8813	171.149	-6.62699	-149.251	-0.57626	154.726	-10.0846	114.388	-1.44065	170.285	-11.5252	116.693			-4.32195	-147.234		-53.94	-189.72					24.18	221.96	-47.74
24.2029	6.05073	18.4403	-174.607	13.5421	132.54			24.2029	6.05073	18.4403	-174.607	13.5421	132.54	-2.01691	156.166	-4.03382	-149.251	1.72878	151.556	16.7115	-142.048			-3.45756	174.895	-7.49138	-151.556	-1.15252	157.319	-11.2371	118.421	-2.30504	173.742	-11.5252	118.421			-4.61008	-149.539		-52.7	-193.44					24.18	227.54	-47.74
24.2029	10.9489	17.8641	-177.776	13.8302	135.421			24.2029	10.9489	17.8641	-177.776	13.8302	135.421	-3.16943	159.336	-3.74569	-150.98	2.01691	154.438	16.7115	-144.929			-4.32195	178.641			-2.8813	161.353	-10.0846	120.726	-2.8813	177.488	-12.3896	121.303			-4.61008	-151.845		-46.5	-195.3					25.42	233.12	-48.36
23.6267	14.4065	15.559	-183.251	13.5421	138.014			23.6267	14.4065	15.559	-183.251	13.5421	138.014	-6.05073	161.353	-3.74569	-152.421	1.72878	158.183	16.4234	-147.811			-4.32195	183.539			-5.18634	162.505	-10.0846	122.455	-2.59317	182.098	-12.3896	123.896						-42.78	-201.5					26.66	236.84	-44.64
23.9148	17.5759	16.1353	-187.285	12.9658	139.455			23.9148	17.5759	16.1353	-187.285	12.9658	139.455	-8.6439	163.37			4.03382	161.353	15.2709	-150.116			-3.45756	188.149			-7.49138	163.658	-10.0846	123.896	-2.59317	186.42	-12.1015	126.489												26.04	241.8	-45.26
24.4911	21.8979	17.2878	-192.471	13.254	140.607			24.4911	21.8979	17.2878	-192.471	13.254	140.607	-10.6608	163.946			6.05073	164.81	14.6946	-152.709			-2.59317	191.606			-10.3727	165.387	-10.3727	125.048	-1.15252	190.454	-12.1015	128.218												26.66	246.14	-46.5
27.0842	27.0842	16.7115	-196.793	13.254	141.76			27.0842	27.0842	16.7115	-196.793	13.254	141.76	-12.9658	165.387			9.22016	167.404	14.6946	-155.014			-3.16943	195.064			-11.8133	167.115	-10.6608	126.777	-0.86439	194.776	-12.3896	130.523												27.9	251.72	-44.64
27.9486	29.9655	16.9997	-200.25	13.5421	145.218			27.9486	29.9655	16.9997	-200.25	13.5421	145.218	-15.2709	165.675			10.9489	168.268	14.9828	-157.895			-2.01691	199.098					-10.6608	127.642	-0.86439	197.945	-12.6777	133.692												27.9	256.06	-44.02
27.9486	31.9824	19.3047	-201.691	12.6777	146.082			27.9486	31.9824	19.3047	-201.691	12.6777	146.082	-16.7115	167.404			12.6777	170.285	15.8471	-160.777			-0.57626	202.844					-10.6608	129.37	-1.15252	201.115	-12.9658	136.285												26.66	262.26	-41.54
28.2367	34.5756	19.3047	-206.301	12.3896	147.811			28.2367	34.5756	19.3047	-206.301	12.3896	147.811	-18.4403	167.692			15.559	172.302	15.8471	-164.234			1.72878	207.165					-10.0846	132.252	0.86439	206.013	-12.6777	138.591												29.76	265.98	-35.96
29.1011	40.6263	16.7115	-207.742	11.8133	149.828			29.1011	40.6263	16.7115	-207.742	11.8133	149.828	-18.7284	168.556			17.8641	173.742	15.2709	-167.98			-0.28813	210.623					-10.6608	135.709	4.03382	210.047	-12.9658	141.184														-35.34
29.9655	45.2364	15.559	-211.199	11.5252	151.845			29.9655	45.2364	15.559	-211.199	11.5252	151.845	-20.4572	168.844			19.3047	176.336	15.2709	-171.149			-0.28813	215.521					-12.1015	138.014	1.72878	212.352	-14.9828	143.777														-34.72
30.5418	50.999	13.5421	-214.081	11.8133	154.15			30.5418	50.999	13.5421	-214.081	11.8133	154.15	-22.4741	168.268			22.7623	177.776	14.1184	-173.742			-0.28813	220.131					-13.254	140.607	1.72878	216.674	-16.1353	147.523														-27.9
27.6605	54.1684	13.254	-216.097	11.8133	156.743			27.6605	54.1684	13.254	-216.097	11.8133	156.743	-24.7792	167.98			22.4741	180.946	13.5421	-176.336			0.86439	223.877					-14.4065	145.506	0.86439	220.708	-16.9997	149.251														-26.04
26.508	57.9141	15.8471	-218.979	12.9658	159.912			26.508	57.9141	15.8471	-218.979	12.9658	159.912	-28.2367	168.268			22.7623	184.979	13.254	-179.505			0.57626	227.046					-14.9828	148.675	1.15252	225.894	-18.1522	152.133														-31
26.508	59.6429	17.2878	-221.86	12.9658	161.929			26.508	59.6429	17.2878	-221.86	12.9658	161.929					22.186	187.573	12.3896	-182.386			1.15252	228.199					-14.9828	150.692	1.72878	229.063	-19.0166	155.878														-32.86
25.9317	61.0836	17.8641	-225.03	12.9658	164.234			25.9317	61.0836	17.8641	-225.03	12.9658	164.234					22.186	190.166	12.9658	-185.268			0.57626	230.216					-16.9997	152.997	2.59317	232.233	-18.7284	159.912														-32.24
24.2029	61.6598	19.3047	-229.64	13.254	166.827			24.2029	61.6598	19.3047	-229.64	13.254	166.827					18.7284	193.335	13.5421	-188.725			2.01691	229.351					-18.1522	156.166	3.45756	231.945	-19.881	162.793														-30.38
22.4741	62.8123	19.881	-232.809	12.6777	168.556			22.4741	62.8123	19.881	-232.809	12.6777	168.556					17.2878	195.064	12.1015	-192.471			3.16943	229.64					-18.7284	158.183	3.74569	233.097	-21.3216	165.387														-29.14
19.881	63.1005	19.3047	-237.419	12.3896	171.437			19.881	63.1005	19.3047	-237.419	12.3896	171.437					16.1353	198.522	11.5252	-195.352			5.18634	231.945					-19.0166	161.641	5.47447	232.521	-22.186	167.692														-30.38
17.8641	65.4055	19.0166	-241.741	12.3896	173.454			17.8641	65.4055	19.0166	-241.741	12.3896	173.454					18.1522	200.827	10.9489	-198.233			6.62699	235.402					-20.7454	165.675	6.91512	234.538	-23.6267	171.149														-31.62
17.2878	70.0156	18.4403	-245.199	12.6777	175.759			17.2878	70.0156	18.4403	-245.199	12.6777	175.759					19.881	202.267	10.0846	-200.538			7.49138	238.86					-21.6097	170.861	7.20325	237.131	-24.2029	174.319														-30.38
16.9997	73.185	19.5928	-249.232	12.6777	178.352			16.9997	73.185	19.5928	-249.232	12.6777	178.352							8.06764	-203.996			9.50829	242.894					-21.6097	175.471	8.93203	240.589	-23.6267	178.641														-32.86
17.2878	76.9307	24.4911	-250.673	13.254	181.234			17.2878	76.9307	24.4911	-250.673	13.254	181.234							6.62699	-207.742			14.1184	245.199					-22.4741	178.929	12.1015	245.775	-23.3385	182.098														-31.62
17.5759	80.3883	25.6436	-253.843	12.9658	184.979			17.5759	80.3883	25.6436	-253.843	12.9658	184.979							5.7626	-210.335			16.4234	245.775					-22.4741	182.386	15.8471	248.08	-25.0673	185.844														-30.38
16.4234	85.2865	24.4911	-257.3	13.254	188.437			16.4234	85.2865	24.4911	-257.3	13.254	188.437							4.32195	-212.928			19.881	245.487					-22.4741	184.979	19.5928	248.08	-25.9317	187.861														-31
14.1184	88.744	25.0673	-260.181	13.5421	191.03			14.1184	88.744	25.0673	-260.181	13.5421	191.03							2.8813	-214.945			22.7623	245.775					-23.9148	189.013	21.8979	248.08	-26.7961	192.183														-31.62
14.9828	93.066	26.2198	-264.791	13.5421	193.911			14.9828	93.066	26.2198	-264.791	13.5421	193.911							1.44065	-216.386			22.7623	246.927					-25.9317	191.895	26.2198	248.368	-27.6605	196.505														-31.62
15.8471	95.9473	23.9148	-269.402	13.5421	196.793			15.8471	95.9473	23.9148	-269.402	13.5421	196.793											23.6267	249.521					-25.6436	193.911	25.6436	250.385	-29.3893	199.962														-32.86
15.8471	100.269	24.2029	-272.859	13.8302	199.098			15.8471	100.269	24.2029	-272.859	13.8302	199.098											23.9148	251.537					-26.7961	197.657	24.7792	252.402	-31.118	202.844														-33.48
15.2709	104.879	24.2029	-276.029	12.6777	202.267			15.2709	104.879	24.2029	-276.029	12.6777	202.267											23.0504	249.232					-28.2367	201.115	24.7792	254.419	-29.6774	205.437														-32.24
14.9828	107.472	26.508	-281.215	12.9658	204.284			14.9828	107.472	26.508	-281.215	12.9658	204.284											24.2029	249.232					-28.5249	203.132	24.7792	251.249	-30.2537	210.335														-31
14.4065	111.218	25.6436	-284.672					14.4065	111.218	25.6436	-284.672													22.7623	249.521					-26.508	208.318	23.9148	250.961																-31
12.3896	114.676	25.6436	-287.554					12.3896	114.676	25.6436	-287.554													18.4403	247.792							25.3554	251.249																-33.48
11.8133	119.574	26.2198	-291.011					11.8133	119.574	26.2198	-291.011													21.8979	249.521							25.3554	248.368																-33.48
11.8133	122.743							11.8133	122.743	25.9317	-293.316													22.4741	246.351							23.9148	251.826																-35.96
10.0846	125.625							10.0846	125.625															25.3554	246.063							23.6267	249.232																-35.34
7.77951	128.794							7.77951	128.794															22.7623	250.673							26.7961	248.656																-32.86
6.62699	132.54							6.62699	132.54															24.7792	252.978							25.6436	253.843																-35.34
4.89821	135.421							4.89821	135.421															25.0673	254.995							26.508	254.419																-38.44
1.72878	137.438							1.72878	137.438															29.3893	254.131							27.3724	257.3																-40.3
-1.15252	138.591							-1.15252	138.591															31.9824	256.148							31.4062	257.3																-40.3
-3.74569	141.184							-3.74569	141.184															33.4231	254.995							34.5756	258.453																-42.16
-6.33886	143.777							-6.33886	143.777															34.2875	250.673							35.7281	255.859																-46.5
-7.49138	142.912							-7.49138	142.912															35.1519	247.216							36.5925	253.266																-47.12
-10.3727	144.641							-10.3727	144.641															36.3044	244.622							37.4569	249.809																-48.98
-12.6777	146.082							-12.6777	146.082															36.3044	242.029							37.4569	247.216																-50.84
-13.5421	148.099							-13.5421	148.099															36.0162	238.572							38.0332	244.046																-50.22
-14.4065	147.523							-14.4065	147.523															36.0162	235.402							38.6094	240.877																-50.22
-15.559	146.082							-15.559	146.082															37.1688	231.945							37.1688	236.267																-49.6
-18.7284	141.76							-18.7284	141.76															38.0332	229.063							38.8976	234.826																-53.32
-21.8979	140.031							-21.8979	140.031															38.0332	225.318							39.4738	232.233																-55.8
-21.6097	134.557							-21.6097	134.557															38.0332	221.572							39.7619	228.199																-57.04
-21.8979	129.947							-21.8979	129.947															37.4569	216.962							39.4738	224.165																-57.66
-21.6097	125.625							-21.6097	125.625															38.0332	212.352							39.4738	219.555																-61.38
-21.0335	122.455							-21.0335	122.455															38.0332	208.606							39.1857	216.386																-63.24
-21.0335	119.574							-21.0335	119.574															38.8976	206.013							39.7619	211.776																-63.24
-23.0504	116.981							-23.0504	116.981															39.7619	203.132							40.9145	208.894																-63.86
-22.186	116.116							-22.186	116.116																							41.7788	205.149																-65.72
-19.881	113.523							-19.881	113.523																																								-68.2
-18.4403	112.659							-18.4403	112.659																																								-66.96
-17.5759	112.371							-17.5759	112.371																																								-70.68
-23.3385	113.235							-23.3385	113.235																																								-72.54
-19.881	114.388							-19.881	114.388																																								-71.92
-19.0166	116.981							-19.0166	116.981																																								-73.78
-20.4572	119.862							-20.4572	119.862																																								-75.64
-18.7284	121.591							-18.7284	121.591																																								-75.02
-18.4403	123.032							-18.4403	123.032																																								-78.12
-18.1522	123.608							-18.1522	123.608																																								-82.46
-17.8641	123.608							-17.8641	123.608																																								-82.46
-17.5759	124.184							-17.5759	124.184																																								-83.08
-17.5759	124.76							-17.5759	124.76																																								-85.56
-17.5759	125.337							-17.5759	125.337																																								-88.66
-16.9997	125.048							-16.9997	125.048																																								-88.04
-19.0166	125.048							-19.0166	125.048																																								-83.7
-18.1522	126.489							-18.1522	126.489																																								-81.84
-19.5928	127.353							-19.5928	127.353																																								-81.84
-19.881	126.777							-19.881	126.777																																								-84.32
-21.3216	125.625							-21.3216	125.625																																								-86.8
-21.3216	123.608							-21.3216	123.608																																								-88.04
-21.0335	122.455							-21.0335	122.455																																								-90.52
-20.1691	122.455							-20.1691	122.455																																								-87.42
-20.1691	123.896							-20.1691	123.896																																								-87.42
-20.1691	124.76							-20.1691	124.76																																								-85.56
-21.0335	125.913							-21.0335	125.913																																								-86.18
-21.0335	125.048							-21.0335	125.048																																								-86.8
-21.6097	124.184							-21.6097	124.184																																								-86.8
-21.6097	125.337							-21.6097	125.337																																								-86.8
-21.6097	124.472							-21.6097	124.472																																								-86.8
-21.6097	124.472							-21.6097	124.472																																								-86.8
-21.0335	123.896							-21.0335	123.896																																								-86.8
-21.0335	123.896							-21.0335	123.896																																								-85.56
-21.0335	123.896							-21.0335	123.896																																								-85.56
-21.0335	123.896							-21.0335	123.896																																								-86.18
-21.0335	123.896																																																-86.8
																																																	-88.66
																																																	-89.28
																																																	-89.28
																																																	-89.28
																																																	-91.14
																																																	-94.24
																																																	-96.1
																																																	-98.58
																																																	-102.3
																																																	-103.54
																																																	-106.02
																																																	-107.88
																																																	-107.88
																																																	-109.12
																																																	-109.74
																																																	-111.6
																																																	-113.46
																																																	-106.64
																																																	-110.98
																																																	-109.12
																																																	-111.6
																																																	-114.7
																																																	-114.08
																																																	-114.08
																																																	-117.8
																																																	-119.66
																																																	-124
																																																	-125.86
																																																	-128.96
																																																	-132.06
																																																	-131.44
																																																	-131.44
																																																	-130.2
																																																	-130.82
																																																	-133.92
																																																	-132.68
																																																	-130.82
																																																	-130.2
																																																	-132.06
																																																	-131.44
																																																	-131.44
																																																	-132.06
																																																	-132.68
																																																	-131.44
																																																	-129.58
																																																	-130.82
																																																	-130.82
																																																	-128.96
																																																	-128.96
																																																	-126.48
																																																	-126.48
																																																	-129.58
																																																	-130.2
																																																	-132.06
																																																	-132.06
																																																	-132.06
																																																	-130.2
																																																	-130.2
																																																	-127.72
																																																	-127.1
																																																	-128.34
																																																	-128.34
																																																	-131.44
																																																	-128.96
																																																	-127.1
																																																	-128.96
																																																	-131.44
																																																	-134.54
																																																	-132.68
[truncated: 43 more columns]

## Sheet: Figure 2b-Taxol
Position step=10.5 sec
16 kPa																																						50kPa
X (pos, um)	Y (pos, um)	X (pos, um)	Y (pos, um)	X (pos, um)	Y (pos, um)	X (pos, um)	Y (pos, um)	X (pos, um)	Y (pos, um)	X (pos, um)	Y (pos, um)	X (pos, um)	Y (pos, um)	X (pos, um)	Y (pos, um)	X (pos, um)	Y (pos, um)	X (pos, um)	Y (pos, um)	X (pos, um)	Y (pos, um)	X (pos, um)	Y (pos, um)	X (pos, um)	Y (pos, um)	X (pos, um)	Y (pos, um)	X (pos, um)	Y (pos, um)	X (pos, um)	Y (pos, um)	X (pos, um)	Y (pos, um)	X (pos, um)	Y (pos, um)			X (pos, um)	Y (pos, um)	X (pos, um)	Y (pos, um)	X (pos, um)	Y (pos, um)	X (pos, um)	Y (pos, um)	X (pos, um)	Y (pos, um)	X (pos, um)	Y (pos, um)
0	0	0	0	0	0	0	0	0	0	0	0	0	0	0	0	0	0	0	0	0	0	0	0	0	0	0	0	0	0	0	0	0	0	0	0			0	0	0	0	0	0	0	0	0	0	0	0
3.72	1.86	-1.24	-3.1	2.48	1.86	2.48	-0.62	-2.48	-0.93	0.31	0.93	1.24	0.62	0.62	-2.48	-0.62	0	0.62	-0.62	0.62	-0.62	1.86	3.72	1.24	0.62	-1.86	0.62	-1.86	-1.24	-4.34	-3.72	0.62	-0.31	3.1	-3.41			-0.62	2.17	1.24	-0.31	-0.62	-2.79	0.93	1.86	0	0.62	1.24	2.48
6.82	1.86	-0.62	-4.34	1.86	3.1	2.17	1.86	-3.1	-2.17	-1.55	0.31	0.62	2.48	1.24	-4.34	0	-0.62	1.24	-1.24	0.62	-1.86	4.96	5.58	1.86	0.62	0	0.62	0	-2.48	-4.34	-1.86	1.86	-1.24	3.72	-4.65			-3.1	2.48	1.86	-1.24	-0.93	-5.27	0	3.1	0.31	1.24	0.62	4.34
7.44	0.62	0.62	-5.58	4.96	2.48	1.24	0.93	-3.72	-3.41	-2.79	0.31	1.86	4.34	0.62	-6.2	2.48	-1.86	0	0.62	1.86	-0.62	7.44	8.06	3.72	1.24	-0.62	-0.62	-0.62	-3.72	-2.48	-2.48	2.48	-2.17	5.27	-6.2			-0.93	3.72	3.1	-2.17	-2.17	-6.82	1.86	2.48	1.24	3.72	1.24	5.89
7.44	-0.62	1.86	-7.44	6.82	1.86	0	2.48	-3.72	-4.34	-3.72	0	3.1	6.82	-1.24	-8.68	2.48	-3.1	-1.86	1.86	3.72	-2.48	6.2	9.3	6.2	1.24	-1.24	-2.48	-1.24	-4.96	-1.86	-3.72	4.65	-2.48	7.44	-7.13			0	5.58	1.86	-3.41	-4.65	-8.68	1.86	0.93	1.24	5.89	1.24	7.13
8.06	-1.24	2.48	-8.68	6.82	-0.62	0	3.41	-4.03	-4.65	-3.41	0	3.72	8.68	-1.24	-9.3	-1.86	-6.2	-2.48	2.48	3.72	-3.72	6.2	9.92	6.82	3.1	-1.24	-3.72	-1.86	-5.58	-1.24	-4.34	4.96	-2.48	8.99	-8.06			1.55	2.48	1.86	-4.03	-7.13	-12.4	1.86	0	0.31	6.2	1.24	9.3
8.68	-1.24	1.86	-9.3	7.44	-2.48	-0.93	5.58	-3.72	-6.82	-4.03	0.31	3.1	10.54	-2.48	-9.3	-10.54	-8.68	-3.1	4.34	3.1	-5.58	3.72	11.16	8.06	4.34	-2.48	-4.96	-3.72	-5.58	-1.24	-5.58	6.2	-2.48	10.54	-9.3			0.62	2.48	0	-3.72	-8.37	-14.88	1.86	-1.24	0.31	6.82	0.62	9.61
8.68	-1.86	1.24	-11.78	8.68	-4.96	-1.55	7.44	-3.72	-7.44	-4.96	1.24	1.86	12.4	-6.2	-10.54	-18.6	-13.64	-6.2	6.2	3.1	-6.82	2.48	11.78	9.3	4.96	-4.96	-7.44	-3.72	-6.2	-1.24	-6.82	7.13	-2.79	11.47	-10.85			0.31	4.34	-1.24	-1.55	-12.09	-15.5	2.48	-1.24	0.31	7.44	0.31	10.85
9.3	-1.86	1.86	-13.02	11.78	-7.44	-2.17	8.99	-2.48	-8.37	-4.96	2.48	3.1	16.12	-9.92	-11.78	-19.84	-17.98	-6.82	8.06	3.1	-8.06	3.72	14.26	9.3	5.58	-5.58	-8.06	-3.72	-6.82	-2.48	-7.44	7.13	-1.55	11.47	-12.4			4.34	4.96	0	-2.17	-14.88	-11.78	3.41	-1.55	-0.93	8.37	0.31	13.02
10.54	-2.48	1.24	-14.88	14.26	-8.06	-3.72	10.23	-1.86	-9.61	-5.27	3.72	4.34	17.98	-13.64	-11.78	-18.6	-21.7	-6.2	10.54	1.86	-9.92	4.34	14.88	9.3	6.2	-7.44	-9.92	-3.72	-7.44	-2.48	-6.82	7.44	-2.48	13.02	-15.5			4.34	5.89	0	-3.41	-17.36	-7.75	3.72	-1.55	-2.17	8.37	1.24	14.26
11.16	-3.1	0.62	-16.74	15.5	-8.68	-5.89	13.33	-1.55	-11.16	-4.96	4.96	4.34	19.22	-14.88	-10.54	-19.84	-24.18	-4.96	12.4	1.24	-10.54	4.34	16.12	10.54	6.82	-8.06	-9.92	-3.72	-8.68	-3.1	-7.44	8.37	-2.79	11.78	-18.6			0.31	6.2	-2.17	-1.24	-19.22	-5.27	4.34	0	-3.41	8.37	1.55	14.57
11.78	-3.1	0	-18.6	15.5	-8.06	-7.75	14.57	-1.24	-12.09	-4.03	6.2	4.96	21.08	-15.5	-11.78	-20.46	-21.7	-3.1	13.64	0.62	-11.78	3.1	16.74	11.16	7.44	-9.92	-9.3	-4.96	-9.3	-4.34	-7.44	8.68	-3.41	12.71	-19.22			-0.62	4.96	-0.62	-2.79	-18.29	-2.79	4.34	0.93	-4.03	8.37	1.55	15.81
14.26	-3.72	-0.62	-20.46	14.26	-6.2	-9.61	15.5	-0.62	-14.26	-4.96	7.13	4.34	22.32	-16.74	-11.78	-21.08	-21.08	-0.62	14.88	-1.24	-11.78	2.48	17.98	11.16	8.06	-9.3	-9.92	-6.2	-10.54	-4.34	-7.44	10.54	-3.41	13.95	-17.36			-1.24	4.34	0.31	-4.65	-15.81	-4.03	5.89	1.24	-4.65	9.61	1.55	16.12
14.88	-4.34	-1.86	-21.7	13.02	-4.96	-9.92	16.43	-0.62	-15.5	-4.96	8.37	4.96	24.8	-17.36	-9.92	-22.32	-20.46	1.24	16.12	-1.24	-13.02	2.48	19.22	12.4	8.06	-9.92	-9.92	-7.44	-11.16	-5.58	-7.44	11.16	-3.72	13.95	-15.5			-3.72	4.65	2.48	-5.27	-15.5	-6.51	5.89	2.17	-3.72	11.16	1.55	17.05
16.12	-4.96	1.24	-22.32	13.02	-4.34	-10.85	17.05	-1.24	-16.74	-4.96	8.68	4.34	25.42	-14.88	-8.06	-23.56	-20.46	1.24	17.36	-2.48	-14.26	1.86	20.46	13.02	8.06	-11.78	-9.3	-8.06	-13.02	-6.2	-7.44	12.09	-3.72	15.5	-12.4			-5.89	3.1	3.72	-6.51	-15.81	-6.82	6.82	2.17	-2.79	13.02	2.79	17.36
16.74	-4.96	2.48	-23.56	16.12	-1.86	-11.16	18.29	-1.24	-19.22	-5.27	9.61	4.34	26.66	-15.5	-9.3	-23.56	-20.46	1.24	17.98	-2.48	-14.88	1.86	21.08	14.26	8.68	-11.16	-10.54	-8.68	-14.26	-7.44	-8.06	13.02	-3.72	16.74	-13.64			-9.3	3.1	5.27	-8.68	-13.02	-7.44	6.82	0.93	-3.41	13.64	4.03	18.29
17.36	-5.58	3.1	-24.18	16.12	-1.24	-11.47	18.91	-1.24	-20.46	-7.44	8.68	4.34	27.28	-14.88	-10.54	-23.56	-22.32	1.24	19.84	-4.96	-16.12	1.86	22.94	15.5	8.68	-11.16	-11.78	-9.92	-15.5	-6.82	-8.68	14.57	-3.41	18.91	-15.5			-13.64	3.72	4.34	-10.23	-12.4	-9.3	7.13	0	-4.03	14.57	5.27	19.53
19.22	-4.96	4.96	-24.8	16.74	0.62	-13.33	18.91	-1.55	-21.7	-7.44	8.68	4.34	28.52	-14.88	-11.78	-24.18	-24.18	2.48	21.08	-4.96	-17.36	0.62	24.18	15.5	8.68	-11.16	-12.4	-11.16	-16.12	-6.82	-9.3	15.5	-2.79	20.46	-16.74			-19.22	5.58	4.96	-11.47	-9.3	-10.54	7.44	-1.55	-3.72	14.88	4.34	19.22
21.08	-4.96	5.58	-26.66	20.46	3.72	-16.43	18.91	-2.48	-22.32	-8.68	7.44	4.34	29.76	-14.88	-11.78	-24.8	-25.42	4.96	21.7	-4.34	-17.98	0	24.8	15.5	8.68	-10.54	-13.64	-10.54	-17.36	-7.44	-8.68	15.81	-2.79	22.94	-17.98			-22.01	6.2	5.27	-11.47	-4.65	-10.54	8.06	-2.79	-5.27	15.81	6.2	19.84
22.94	-4.96	4.96	-29.76	24.8	4.96	-15.81	18.29	-2.79	-23.25	-9.61	6.51	3.72	31	-13.02	-8.06	-25.42	-26.66	4.96	21.7	-6.2	-19.84	-0.62	26.66	16.12	8.68	-9.3	-14.88	-10.54	-17.98	-8.06	-9.3	16.74	-2.79	24.8	-18.6			-25.73	6.82	6.51	-10.85	3.1	-14.26	9.3	-4.34	-6.2	16.74	7.44	20.46
24.8	-4.96	4.96	-30.38	26.66	4.34	-17.36	15.81	-3.1	-24.18	-12.09	4.96	3.72	32.24	-11.16	-8.68	-26.66	-29.14	6.2	24.18	-5.58	-19.84	-1.24	28.52	14.88	8.68	-8.68	-16.12	-11.78	-19.22	-8.68	-9.3	17.36	-3.41	25.42	-21.08			-26.97	8.06	4.96	-8.37	4.03	-15.5	10.85	-5.58	-7.13	17.36	8.06	20.77
24.8	-4.96	5.58	-34.1	26.66	4.96	-19.53	15.19	-1.86	-25.73	-16.12	3.41	2.48	32.86	-10.54	-8.68	-30.38	-31	11.16	24.18	-6.2	-19.84	-1.86	31	17.36	9.3	-8.06	-16.12	-12.4	-19.84	-8.68	-9.92	18.6	-3.72	26.35	-24.18			-29.14	8.06	3.72	-7.44	5.27	-18.6	10.85	-5.58	-7.13	17.98	9.3	21.7
26.66	-4.34	4.96	-37.2	25.42	7.44	-20.15	16.74	-1.24	-27.28	-17.36	2.17	2.48	34.1	-9.92	-9.3	-31	-29.14	14.26	22.94	-6.2	-20.46	-3.72	31.62	17.98	9.92	-10.54	-16.74	-12.4	-20.46	-8.68	-9.92	19.53	-4.03	26.35	-26.66			-31	8.06	4.96	-7.75	6.51	-20.15	9.92	-5.58	-7.44	18.29	11.16	22.32
27.9	-3.72	6.82	-37.82	25.42	9.92	-22.32	17.67	1.86	-29.14	-18.6	0.93	1.86	35.34	-9.92	-11.16	-32.24	-30.38	14.88	22.32	-6.82	-20.46	-6.2	32.24	17.98	10.54	-11.16	-15.5	-13.02	-21.7	-8.68	-11.16	20.46	-3.72	25.42	-28.21			-34.1	8.06	4.96	-6.2	7.75	-22.63	11.16	-5.58	-7.75	19.84	12.71	22.94
29.14	-2.48	8.68	-37.82	24.18	11.78	-22.63	17.67	2.48	-30.69	-18.91	1.24	1.24	36.58	-9.92	-11.78	-32.86	-32.24	16.74	22.32	-7.44	-21.7	-8.06	32.86	18.6	10.54	-10.54	-14.88	-13.64	-21.7	-11.16	-11.16	19.84	-3.72	24.18	-30.69			-36.58	9.3	3.72	-4.96	8.06	-24.18	11.78	-4.03	-7.75	21.7	15.19	22.94
29.14	-1.86	8.68	-38.44	25.42	13.02	-25.11	17.98	3.72	-35.96	-18.91	-0.31	0.62	37.82	-10.54	-12.4	-32.86	-31	17.36	23.56	-8.68	-22.94	-9.92	35.34	19.22	11.16	-9.92	-14.26	-14.88	-21.7	-11.78	-11.78	19.22	-3.41	23.56	-33.17			-39.37	8.68	3.72	-7.75	6.82	-26.35	12.4	-4.34	-7.13	22.94	15.5	23.25
31	-1.24	10.54	-40.3	27.9	13.02	-26.35	18.29	3.1	-39.68	-18.91	-0.93	0.62	39.68	-10.54	-13.02	-33.48	-29.76	17.98	26.04	-9.3	-24.18	-9.3	37.82	19.84	13.02	-8.68	-11.16	-15.5	-22.32	-11.78	-11.78	20.46	-3.72	23.56	-34.72			-43.4	9.3	3.72	-8.99	8.06	-26.04	13.64	-4.96	-7.13	23.25	16.74	23.56
31.62	-0.62	11.78	-42.16	30.38	12.4	-28.52	18.91	3.1	-41.85	-18.91	-1.24	-1.24	40.92	-10.54	-13.02	-33.48	-29.76	18.6	27.9	-9.92	-24.8	-9.3	39.68	19.84	13.02	-8.68	-11.16	-16.74	-22.32	-11.78	-12.4	21.7	-3.72	23.56	-35.65			-45.88	9.92	3.1	-7.75	7.44	-27.28	14.57	-5.58	-7.13	24.18	17.67	24.18
32.86	0.62	13.64	-42.78	32.24	11.78	-29.76	19.53	2.48	-43.09	-20.15	-1.24	-1.86	42.78	-10.54	-13.02	-32.86	-32.24	18.6	28.52	-10.54	-24.18	-6.82	40.92	21.08	14.26	-8.68	-11.78	-17.98	-22.94	-13.02	-13.02	22.01	-2.17	23.87	-37.2			-45.57	10.54	3.1	-8.37	6.82	-28.52	15.5	-5.27	-7.44	25.42	18.91	24.49
33.48	0	15.5	-43.4	33.48	8.06	-30.07	21.7	2.48	-43.4	-20.15	0.31	-4.34	43.4	-10.54	-12.4	-32.86	-32.86	19.22	30.38	-11.78	-25.42	-4.96	41.54	22.32	14.26	-10.54	-11.78	-19.22	-23.56	-13.02	-13.02	22.32	-1.24	25.42	-38.44			-45.57	9.92	4.96	-9.61	7.44	-31	14.88	-5.58	-7.44	26.04	19.84	24.49
34.1	0	16.12	-44.64	33.48	5.58	-30.07	22.94	4.96	-42.16	-20.15	1.55	-4.96	44.64	-10.54	-11.16	-32.24	-33.48	19.22	31.62	-12.4	-24.8	-2.48	40.3	23.56	14.26	-11.78	-11.78	-19.84	-24.18	-13.02	-14.26	22.94	-0.31	26.35	-39.37			-44.02	9.61	5.27	-11.16	7.44	-32.24	14.26	-6.51	-8.37	27.28	20.15	24.8
35.34	-0.62	14.26	-44.64	33.48	3.72	-31.31	24.18	6.2	-42.78	-20.15	4.65	-6.82	45.88	-11.78	-13.64	-34.1	-35.34	18.6	32.86	-13.64	-24.8	-2.48	40.3	24.18	15.5	-11.78	-13.02	-21.08	-24.18	-13.02	-14.26	22.94	-0.31	26.66	-40.92			-47.74	9.61	6.51	-12.71	7.44	-33.79	15.81	-5.58	-8.99	27.28	19.84	25.42
35.96	-0.62	13.64	-45.26	32.24	1.24	-32.24	25.11	7.44	-43.4	-20.77	6.2	-7.44	45.88	-11.16	-14.26	-34.72	-36.58	17.98	33.48	-14.88	-26.66	-1.24	40.92	24.8	15.5	-11.78	-13.64	-22.32	-24.8	-13.02	-14.26	24.49	-0.31	26.66	-43.09			-48.36	10.85	6.51	-15.19	7.44	-35.03	16.12	-4.96	-10.23	26.97	19.22	26.04
37.2	-0.62	14.26	-47.12	29.76	-2.48	-32.55	26.66	8.68	-44.33	-22.01	8.37	-7.44	47.12	-10.54	-16.12	-33.48	-37.2	17.36	36.58	-15.5	-27.9	1.24	42.16	26.04	14.88	-12.4	-14.26	-23.56	-24.8	-13.02	-13.64	24.49	0.31	24.8	-44.02			-49.29	12.4	7.44	-18.29	7.44	-37.82	16.74	-3.72	-10.85	26.66	19.22	27.28
38.44	-0.62	13.02	-48.98	27.9	-6.2	-30.69	29.14	9.61	-45.57	-22.32	10.23	-7.44	48.36	-9.92	-17.36	-33.48	-35.96	17.36	36.58	-16.74	-28.52	1.24	42.78	27.28	14.88	-13.02	-15.5	-26.04	-26.04	-13.02	-13.64	25.42	1.24	24.18	-47.12			-50.84	13.33	6.51	-19.53	7.44	-40.3	17.36	-2.79	-11.47	26.66	16.43	26.66
40.92	-1.24	12.4	-51.46	24.8	-8.06	-29.76	31.31	10.54	-46.81	-24.49	12.71	-6.82	49.6	-9.3	-18.6	-32.24	-35.96	17.98	38.44	-17.36	-28.52	1.24	43.4	24.8	14.26	-13.02	-15.5	-26.66	-26.04	-13.02	-13.64	26.04	1.24	24.18	-50.22			-52.7	10.85	7.75	-20.15	6.2	-42.16	19.53	-1.55	-12.4	26.04	16.12	26.66
40.92	-1.24	11.78	-53.32	23.56	-10.54	-29.76	33.79	12.09	-48.05	-26.97	15.19	-4.34	50.84	-9.3	-21.7	-34.1	-34.1	18.6	41.54	-20.46	-27.9	3.1	44.64	26.66	14.88	-14.26	-16.12	-27.28	-25.42	-14.88	-13.64	27.28	3.72	23.56	-53.94			-54.56	9.92	9.3	-21.08	6.82	-44.64	19.22	0	-12.4	26.04	15.19	25.42
42.16	-1.24	11.78	-54.56	23.56	-11.16	-29.76	35.03	12.09	-48.98	-27.28	17.05	-3.1	51.46	-9.3	-22.94	-34.72	-32.86	17.98	43.4	-22.32	-28.52	4.34	44.64	27.28	14.88	-14.26	-15.5	-28.52	-26.04	-14.26	-14.26	28.21	4.65	21.08	-60.14			-58.9	9.61	8.68	-23.25	8.68	-46.19	19.53	-3.72	-11.47	25.42	15.19	24.8
42.78	-1.24	11.78	-55.8	22.94	-11.78	-30.07	36.58	12.4	-49.29	-27.59	18.6	-1.86	52.7	-8.06	-24.8	-34.72	-32.24	18.6	44.02	-22.94	-28.52	4.96	44.64	27.9	14.88	-14.26	-13.64	-29.14	-26.04	-14.26	-14.88	29.14	5.27	19.84	-64.48			-62	9.92	10.54	-22.63	10.23	-48.36	19.84	-3.72	-11.47	25.42	13.64	25.42
44.02	-1.24	12.4	-57.04	21.08	-13.02	-30.07	38.13	12.09	-50.53	-28.21	20.15	0.62	55.18	-6.82	-27.28	-34.1	-32.86	18.6	45.26	-24.18	-28.52	5.58	44.02	28.52	15.5	-14.26	-13.02	-31	-27.28	-14.88	-15.5	31	4.96	21.08	-66.34			-63.24	10.54	11.47	-23.56	10.54	-50.84	19.84	-4.96	-12.4	25.73	12.4	25.42
50.22	0	12.4	-58.28	21.7	-8.06	-30.69	39.37	11.16	-52.7	-29.45	22.32	3.72	56.42	-6.2	-29.14	-34.72	-32.86	17.36	44.02	-24.8	-29.76	6.2	44.02	29.14	15.5	-15.5	-11.78	-31.62	-27.9	-15.5	-16.12	31	4.65	24.18	-68.82			-65.41	10.85	11.78	-23.56	8.06	-54.56	21.08	-5.58	-13.33	25.73	11.16	26.04
52.08	-1.86	11.16	-59.52	23.56	-6.82	-30.69	41.23	11.16	-53.94	-29.76	22.32	4.34	57.66	-4.34	-31.62	-34.72	-32.86	17.36	42.16	-26.66	-31	7.44	44.02	28.52	16.12	-16.74	-11.78	-32.86	-29.14	-17.36	-16.74	32.24	4.65	28.52	-71.61			-67.89	9.92	13.02	-23.56	7.75	-58.28	21.7	-5.58	-13.33	25.42	11.16	26.97
53.32	-3.1	10.54	-60.76	24.8	-7.44	-31.31	44.95	11.16	-55.49	-30.69	24.8	4.34	58.28	-4.34	-34.72	-35.34	-32.24	16.74	39.06	-27.9	-31	9.3	44.02	28.52	16.74	-17.36	-11.16	-33.48	-29.76	-16.12	-14.88	32.86	4.03	29.76	-75.64			-71.61	8.37	13.02	-26.35	6.82	-59.83	22.01	-5.27	-13.95	25.42	11.47	27.28
53.94	-3.72	8.68	-62.62	25.42	-8.06	-33.17	46.5	10.85	-57.04	-31	26.35	5.58	59.52	-4.96	-37.2	-33.48	-31	14.88	35.34	-27.9	-31.62	11.16	44.02	29.14	17.36	-18.6	-11.16	-34.1	-29.76	-16.12	-14.88	33.48	4.96	31.31	-79.36			-72.54	9.61	13.64	-29.76	4.34	-62.31	21.7	-5.58	-13.95	25.42	12.4	26.97
53.94	-4.34	7.44	-62	24.18	-7.44	-34.41	47.43	10.85	-58.28	-31	27.59	7.44	58.9	-4.34	-39.06	-34.1	-34.1	13.64	34.1	-29.76	-33.48	11.78	43.4	29.14	17.36	-19.22	-10.54	-35.34	-32.24	-16.74	-14.26	34.1	5.89	31.31	-82.46			-73.78	13.64	13.02	-30.69	2.79	-65.1	22.94	-4.96	-14.88	25.73	12.71	27.28
54.56	-4.34	8.06	-62.62	24.8	-10.54	-35.03	47.74	10.85	-59.52	-30.07	27.28	8.06	57.66	-4.34	-41.54	-34.1	-35.34	12.4	32.86	-31.62	-35.96	13.02	43.4	29.14	17.98	-19.84	-9.92	-35.34	-32.24	-16.74	-14.26	34.72	6.51	31.31	-85.25			-74.4	17.98	13.02	-32.24	3.1	-68.2	23.56	-4.03	-14.88	26.04	11.78	28.52
55.18	-4.34	7.44	-63.86	24.8	-11.78	-36.27	47.43	9.61	-62	-30.07	27.28	9.3	57.04	-5.58	-43.4	-35.34	-36.58	11.78	31.62	-30.38	-37.2	14.26	42.16	29.14	18.6	-21.08	-9.3	-36.58	-34.72	-16.74	-16.12	35.65	7.13	31	-88.66			-75.02	19.53	13.02	-33.48	3.72	-69.75	22.01	-5.58	-15.81	26.66	11.78	29.76
57.66	-4.34	6.82	-65.72	24.8	-14.26	-37.51	46.5	8.06	-63.24	-30.07	25.11	9.92	56.42	-8.06	-46.5	-35.96	-37.2	11.78	29.14	-30.38	-37.82	16.12	40.92	29.14	18.6	-21.7	-8.68	-36.58	-35.34	-15.5	-17.36	38.13	5.89	30.38	-92.38			-75.64	22.94	13.02	-34.72	2.48	-71.3	22.32	-6.82	-17.05	26.66	12.4	30.69
58.9	-4.96	6.82	-67.58	24.8	-17.98	-39.37	47.43	7.13	-64.48	-29.76	23.56	12.4	56.42	-13.64	-51.46	-35.96	-37.82	11.16	27.28	-30.38	-39.06	17.36	39.68	29.76	19.22	-21.7	-8.06	-36.58	-36.58	-16.12	-17.36	38.44	5.27	32.24	-95.17			-76.57	24.49	13.95	-35.96	1.55	-73.47	22.32	-8.06	-18.29	26.04	13.02	31
59.52	-4.96	7.44	-69.44	23.56	-22.32	-40.92	47.74	5.58	-65.41	-29.76	22.63	13.64	56.42	-17.36	-57.04	-36.58	-37.2	9.92	24.8	-32.24	-40.92	17.98	38.44	29.14	19.22	-22.32	-7.44	-37.82	-37.82	-18.6	-17.98	39.06	4.96	35.03	-97.65			-76.88	26.97	15.5	-34.72	2.48	-75.64	24.18	-9.92	-20.15	25.73	13.02	32.24
61.38	-5.58	6.82	-70.68	20.46	-27.28	-42.16	47.74	4.96	-66.65	-29.76	22.01	14.88	55.8	-16.74	-59.52	-37.2	-35.34	8.06	22.94	-32.86	-41.54	20.46	37.2	29.14	19.84	-23.56	-6.2	-39.06	-39.06	-17.98	-18.6	40.3	4.96	34.1	-97.34			-76.57	23.56	16.43	-33.79	2.79	-78.43	25.73	-8.68	-22.01	26.66	15.19	34.41
62.62	-5.58	6.2	-71.92	19.22	-31	-44.64	48.05	4.65	-68.2	-29.76	20.77	16.12	55.18	-17.98	-60.76	-37.82	-34.1	5.58	19.84	-34.1	-41.54	21.08	37.2	29.14	19.84	-24.18	-5.58	-39.06	-39.68	-17.36	-19.84	40.61	4.96					-78.12	22.01	14.88	-33.79	0.62	-77.5	26.66	-7.44	-22.01	27.28	15.19	34.1
63.24	-5.58	6.2	-72.54	18.6	-33.48	-46.19	48.98	4.65	-69.44	-29.76	19.84	17.36	53.94	-18.6	-63.86	-37.82	-32.86	4.34	17.36	-34.72	-42.16	22.94	36.58	29.14	20.46	-24.8	-5.58	-40.92	-40.92	-17.36	-21.08	41.54	4.96					-75.33	21.08	15.19	-35.03	0.31	-78.12	27.28	-6.82	-22.01	28.52	15.19	35.34
65.1	-6.2	4.96	-74.4	17.36	-32.86	-48.67	49.29	4.34	-70.37	-29.76	18.6	18.6	52.08	-19.22	-65.72	-38.44	-32.86	3.1	13.02	-35.96	-43.4	24.18	34.72	28.52	21.08	-25.42	-4.34	-40.3	-43.4	-19.22	-20.46	41.54	5.27					-76.88	21.7	16.74	-33.17	2.48	-78.43	27.28	-6.2	-22.63	29.76	15.19	36.58
67.58	-7.44	3.72	-75.64	17.36	-30.38	-50.53	50.22	3.72	-71.61	-31	17.67	19.22	50.84	-19.22	-66.34	-39.68	-32.24	3.1	10.54	-38.44	-45.26	24.8	33.48	28.52	21.7	-27.28	-3.72	-39.68	-44.02	-19.22	-20.46	42.16	5.27					-79.05	22.01	18.6	-33.17	2.79	-79.36	28.21	-4.96	-22.63	30.69	15.5	37.2
68.82	-8.06	2.48	-76.88	15.5	-29.14	-51.77	51.46	3.72	-72.85	-33.48	18.91	19.22	50.22	-17.98	-70.06	-41.54	-32.24	3.1	8.06	-39.06	-47.74	26.04	32.86	29.14	21.7	-27.28	-3.1	-40.3	-46.5	-19.22	-21.08	43.09	4.96					-79.36	25.73	17.98	-33.79	13.95	-79.36	29.14	-4.34	-23.87	31.62	16.12	38.44
69.44	-8.68	1.24	-76.88	13.02	-29.14	-51.77	52.7	3.41	-74.4	-34.41	20.15	20.46	49.6	-17.36	-74.4	-42.16	-32.24	3.72	6.82	-38.44	-48.98	26.66	31.62	29.14	22.32	-29.14	-1.86	-42.78	-47.74	-19.22	-21.08	44.33	4.96					-76.88	27.28	17.36	-34.72	18.91	-80.91	28.21	-5.27	-24.8	31.62	16.12	39.68
69.44	-9.3	0.62	-77.5	11.78	-31	-52.08	54.25	2.48	-75.33	-35.03	21.08	21.7	48.98	-16.12	-79.36	-42.78	-31.62	4.34	6.2	-36.58	-50.22	27.28	29.76	29.14	22.32	-30.38	-2.48	-44.02	-50.22	-19.22	-21.7	45.88	4.96					-74.4	31.62	17.98	-35.03	19.84	-83.08	28.21	-6.51	-25.73	32.24	16.43	40.61
69.44	-10.54	2.48	-76.26	10.54	-33.48	-52.39	55.49	2.48	-77.5	-35.65	22.01	22.94	48.36	-17.36	-82.46	-43.4	-31	5.58	4.96	-39.68	-52.08	27.28	28.52	29.76	22.94	-31	-3.1	-42.78	-52.7	-18.6	-22.94	48.36	5.27					-74.09	35.34	19.22	-35.96	21.7	-84.32	28.52	-7.44	-26.35	32.24	18.91	41.85
69.44	-11.78	1.86	-78.12	9.92	-37.82	-53.01	57.66	2.48	-78.12	-35.96	23.25	24.8	47.12	-18.6	-85.56	-44.64	-30.38	5.58	4.34	-38.44	-53.32	27.28	27.28	30.38	22.94	-32.24	-3.72	-41.54	-53.94	-18.6	-23.56	49.29	5.27					-73.16	40.61	19.84	-36.89	24.18	-86.18	29.45	-7.75	-27.28	32.86	20.46	43.4
70.06	-13.02	1.86	-78.12	9.92	-41.54	-55.49	59.83	2.17	-79.05	-36.27	24.49	26.04	46.5	-16.74	-88.04	-45.88	-29.76	2.48	4.34	-39.68	-55.8	27.9	26.66	30.38	23.56	-34.1	-3.1	-41.54	-55.8	-18.6	-23.56	50.84	7.13					-73.16	42.78	21.7	-37.51	26.66	-87.11	29.76	-8.06	-27.28	34.41	21.7	44.02
70.06	-13.64	3.72	-77.5	9.92	-44.64	-57.04	61.38	1.24	-79.98	-36.89	26.35	26.66	44.02	-13.02	-93	-45.88	-28.52	2.48	3.72	-40.92	-57.66	30.38	24.18	30.38	24.18	-34.1	-1.86	-42.16	-57.66	-18.6	-24.18	52.08	7.75					-74.4	44.64	22.32	-35.96	30.38	-86.8	30.69	-8.06	-28.52	34.72	23.56	44.64
70.68	-14.26	4.34	-77.5	9.92	-46.5	-58.59	61.38	0.93	-80.29	-36.89	27.59	26.66	43.4	-11.16	-96.1	-47.74	-27.28	1.24	2.48	-39.06	-58.9	31	22.94	30.38	24.18	-34.1	-1.24	-42.16	-59.52	-18.6	-24.8	52.7	8.37					-73.16	48.98	22.94	-34.72	32.24	-86.8	31	-8.06	-29.45	37.82	24.8	45.57
71.3	-16.12	5.58	-76.88	13.64	-50.84	-59.52	62.31	-0.31	-80.6	-37.2	28.83	26.66	42.78	-9.3	-97.96	-48.98	-26.66	1.24	0	-38.44	-60.14	32.86	22.32	29.76	23.56	-34.72	0.62	-42.16	-60.76	-18.6	-24.8	54.25	7.75					-71.92	51.46	24.8	-34.41	35.96	-84.63	29.76	-9.3	-30.07	36.89	25.42	46.5
71.92	-17.36	6.82	-75.02	13.02	-49.6	-60.45	62.62	-1.24	-81.22	-34.41	26.97	26.66	40.92	-8.68	-99.2	-50.22	-25.42	0	-2.48	-38.44	-62	33.48	21.7	29.76	23.56	-34.1	1.86	-43.4	-62	-19.22	-26.04	55.18	8.37					-70.68	55.18	25.11	-33.79	36.58	-82.46	30.38	-10.23	-30.07	37.2	26.04	47.12
71.92	-17.98	8.68	-74.4	13.64	-48.36	-61.69	63.86	-1.55	-81.53	-33.17	25.73	26.66	39.06	-5.58	-100.44	-50.84	-25.42	0	-4.96	-39.68	-64.48	34.72	20.46	29.76	23.56	-34.72	2.48	-43.4	-62	-19.84	-26.04	56.42	8.37					-70.37	57.97	26.04	-35.03	35.34	-83.7	29.76	-12.71	-30.07	37.82	26.35	47.12
71.92	-17.98	9.92	-75.02	13.02	-50.22	-62.93	63.86	1.86	-81.22	-33.17	24.8	27.28	37.2	-5.58	-102.92	-51.46	-24.18	0	-6.2	-39.68	-65.72	35.34	18.6	30.38	24.18	-35.96	0.62	-44.02	-62.62	-19.84	-26.04	57.66	8.68					-67.58	58.9	27.59	-35.03	37.51	-83.39	30.38	-13.02	-31	38.13	27.9	47.74
71.92	-19.84	11.16	-75.02	11.78	-51.46	-64.48	64.17	3.1	-81.22	-33.17	23.87	27.9	35.96			-51.46	-22.32	2.48	-7.44	-39.68	-67.58	35.34	17.98	30.38	24.18	-36.58	0	-44.02	-64.48	-19.84	-26.66	57.97	8.99					-66.34	58.28	28.83	-34.72	38.44	-82.46	31.62	-13.64	-32.24	37.82	27.9	48.05
73.78	-21.7	11.78	-75.64	12.4	-52.08	-65.72	65.41	3.41	-81.22	-33.17	23.25	29.14	34.72			-52.08	-21.08	3.72	-8.68	-39.68	-68.82	35.34	16.74	31	24.8	-37.82	0.62	-43.4	-65.1	-19.84	-27.28	59.21	9.92					-65.1	60.45	28.83	-33.79	40.3	-80.6	32.24	-13.64	-32.55	37.2	24.8	49.29
75.02	-24.18	11.78	-76.26	14.26	-52.7	-67.27	67.58	4.65	-80.29	-32.55	21.39	29.76	34.1			-52.7	-21.08	4.96	-9.92	-40.3	-70.06	35.96	15.5	31	24.8	-38.44	1.24	-42.78	-66.96	-19.84	-27.9	60.45	10.85					-62.93	63.24	29.14	-33.17	44.95	-77.19	31.93	-12.4	-32.24	38.44	23.56	50.84
73.16	-25.42	12.4	-76.26	17.36	-51.46	-68.2	69.13	5.58	-80.29	-32.55	21.08	30.38	33.48			-53.94	-22.32	6.2	-10.54	-40.3	-71.3	36.58	14.26	31.62	24.8	-39.06	1.24	-42.16	-68.2	-20.46	-28.52	61.38	11.16					-61.38	67.58	29.14	-33.79	48.67	-76.26	33.17	-11.78	-31.93	40.3	22.63	51.77
72.54	-26.66	14.26	-76.88	19.84	-50.84	-69.13	70.99	6.82	-80.29	-32.55	20.77	32.24	32.24			-54.56	-22.94	8.68	-11.16	-39.06	-72.54	37.82	13.02	31.62	24.8	-40.3	1.24	-42.78	-69.44	-20.46	-29.14	61.69	12.4					-59.52	70.68	29.14	-35.03	52.39	-74.4	33.48	-11.16	-32.55	40.61	20.46	51.46
73.16	-27.28	14.88	-76.88	22.94	-50.22	-69.13	72.23	7.44	-80.29	-33.17	25.11	32.86	31.62			-56.42	-23.56	11.16	-12.4	-37.82	-73.78	38.44	11.78	32.24	24.8	-40.92	1.24	-43.4	-70.68	-21.08	-29.76	62	12.71					-60.45	74.09	30.07	-36.27	53.32	-72.54	34.1	-11.78	-32.55	40.92	18.91	48.05
73.78	-27.9	16.12	-73.78	26.04	-48.98	-69.75	73.78	8.37	-80.6	-32.55	26.35	34.1	31			-58.28	-22.32	13.02	-13.64	-37.82	-76.26	38.44	9.92	32.86	24.8	-40.3	1.86	-42.78	-72.54	-21.08	-29.76	63.24	12.71					-59.52	75.64	32.24	-35.65	54.87	-70.06	34.1	-13.64	-34.72	40.92	18.6	46.81
73.16	-29.76	17.98	-73.16	30.38	-45.88	-70.37	76.26	8.68	-80.6	-33.17	27.28	34.72	30.38			-58.28	-21.08	14.88	-14.88	-38.44	-77.5	38.44	5.58	32.86	24.8	-39.68	3.72	-42.16	-73.78	-21.08	-30.38	63.86	12.71					-62	75.64	34.72	-35.65	57.66	-69.44	34.72	-14.26	-33.48	40.92	17.98	45.26
71.3	-32.86	17.98	-71.92	32.24	-43.4	-71.61	77.5	9.61	-81.22	-32.55	28.83	34.72	29.14			-58.28	-19.22	16.12	-15.5	-38.44	-77.5	39.06	4.96	32.24	22.94	-39.68	6.2	-41.54	-74.4	-20.46	-31	64.17	14.57					-60.76	76.88	35.96	-35.65	59.52	-68.51	34.1	-14.88	-33.17	40.3	17.67	44.33
71.92	-34.72	18.6	-70.68	32.86	-40.92	-72.23	79.05	10.54	-81.22	-32.55	30.69	35.96	27.28			-58.9	-18.6	22.94	-20.46	-38.44	-79.36	39.68	3.72	31.62	21.7	-39.68	7.44	-40.92	-76.26	-20.46	-31	64.48	15.19					-62.62	79.05	37.82	-34.41	63.24	-67.58	34.1	-15.5	-33.48	39.68	17.36	43.4
70.68	-35.34	18.6	-69.44	34.1	-36.58	-73.47	79.05	10.54	-81.22	-33.17	31.93	37.82	24.8			-57.66	-19.84	26.66	-22.32	-38.44	-81.22	39.68	1.24	31.62	21.08	-39.06	8.06	-39.68	-77.5	-20.46	-31.62	66.34	14.57					-61.38	81.22	39.68	-32.55	64.48	-64.79	34.1	-16.43	-35.03	40.61	16.43	42.16
68.2	-35.96	18.6	-68.2	35.34	-32.86	-74.71	81.22	10.85	-81.22	-33.17	33.17	39.68	22.94			-60.14	-18.6	29.76	-24.18	-37.82	-82.46	38.44	-1.24	31.62	21.08	-40.92	9.3	-37.82	-79.36	-20.46	-32.24	66.65	13.95					-58.28	83.7	41.54	-32.24	65.1	-65.1	34.41	-16.74	-37.2	41.54	16.43	43.4
68.2	-37.2	18.6	-66.96	34.72	-29.76	-77.19	82.46	14.26	-78.12	-33.48	33.79	39.68	20.46			-60.76	-19.84	31	-25.42	-35.34	-83.7	38.44	-3.72	31.62	20.46	-41.54	9.3	-37.82	-81.22	-20.46	-32.24	67.58	13.95					-56.73	84.32	44.64	-31.93	64.79	-66.03	34.72	-17.67	-38.13	42.16	15.5	44.33
65.72	-37.2	19.22	-66.34	34.72	-26.66	-79.67	84.94	15.81	-76.26	-33.79	35.03	39.68	18.6			-63.24	-19.84	33.48	-27.9	-35.34	-84.32	38.44	-4.34	31.62	20.46	-42.78	9.3	-39.06	-84.94	-20.46	-34.1	69.13	13.64					-53.94	86.18	44.95	-31	64.79	-65.1	34.72	-17.98	-36.89	42.16	14.26	45.26
63.24	-39.68	17.98	-65.1	32.86	-24.18	-80.29	85.25	16.74	-73.78	-34.41	35.65	40.3	17.36			-63.86	-19.22	37.2	-30.38	-32.86	-85.56	39.06	-5.58	31.62	19.22	-42.78	9.3	-38.44	-84.94	-19.84	-35.34	70.06	13.33					-51.77	88.04	46.19	-30.07	65.72	-63.24	35.65	-17.98	-37.51	42.16	14.26	45.57
60.76	-37.82	16.74	-63.86	31	-22.32	-81.53	86.49	17.05	-72.54	-35.03	36.89	39.68	14.88			-65.72	-18.6	40.92	-32.24	-31.62	-86.8	39.06	-6.82	31.62	18.6	-43.4	8.68	-37.82	-86.18	-20.46	-35.96	71.3	13.33					-48.36	90.21	46.5	-28.83	67.27	-62.62	36.58	-18.6	-38.44	43.4	14.88	46.5
59.52	-36.58	17.36	-61.38	31	-17.98	-82.15	87.42	17.36	-71.3	-35.65	37.2	40.3	13.64			-65.72	-19.22	42.78	-33.48	-32.24	-88.66	38.44	-8.06	31	18.6	-43.4	9.3	-37.2	-86.8	-21.7	-37.2	71.61	13.33					-48.05	93.62	47.43	-28.52	68.2	-61.38	35.96	-18.91	-38.75	43.09	15.19	45.57
58.9	-36.58	16.74	-60.14	34.1	-14.88	-84.01	88.35	17.05	-70.68	-35.65	37.2	39.06	9.92			-66.34	-19.22	45.88	-32.86	-31.62	-90.52	37.2	-8.06	31	17.98	-43.4	9.92	-36.58	-86.8	-22.32	-39.68	72.54	13.64					-46.5	97.96	49.91	-29.76	68.51	-60.76	35.96	-18.91	-39.99	43.09	16.74	45.57
58.28	-37.2	17.36	-58.9	34.1	-12.4	-85.25	88.35	16.74	-69.13	-35.65	36.27	38.44	6.82			-65.1	-19.84	47.74	-31.62	-30.38	-91.14	37.82	-9.92	31	17.98	-42.16	11.78	-34.1	-88.04	-22.32	-40.3	72.85	13.95					-47.12	101.68	48.67	-31	70.68	-58.9	36.89	-18.91	-41.23	43.4	17.67	45.26
58.28	-37.82	19.84	-57.04	33.48	-8.06	-85.87	89.59	16.12	-67.89	-35.03	35.96	38.44	6.2			-65.72	-18.6	49.6	-29.76	-30.38	-91.76	40.3	-11.16	30.38	17.36	-42.16	11.78	-33.48	-88.66	-22.32	-40.92	74.4	14.88					-46.81	106.64	48.98	-33.17	69.75	-57.35	37.82	-19.22	-41.23	44.02	18.6	45.57
55.8	-38.44	21.7	-57.04	33.48	-6.82	-86.49	89.9	16.12	-66.34	-34.72	35.03	37.82	4.96			-66.34	-17.98	52.7	-29.14	-29.14	-93	41.54	-11.78	30.38	16.74	-42.78	12.4	-32.24	-88.66	-22.94	-42.16	76.57	15.81					-45.57	110.05	47.12	-33.48	68.2	-57.04	38.13	-19.84	-41.85	45.26	19.22	47.12
54.56	-37.2	22.32	-57.66	32.86	-3.72	-87.73	90.21	16.12	-65.41	-33.79	33.48	37.82	4.34			-63.86	-15.5	55.8	-27.28	-29.14	-93	42.16	-11.78	29.76	16.74	-42.78	13.02	-31	-89.28	-22.32	-41.54	76.88	16.12					-43.09	112.22	48.36	-33.79	67.27	-58.28	35.96	-20.15	-43.09	45.57	21.08	48.05
52.7	-35.34	22.94	-57.04	34.1	-1.24	-85.87	91.45	17.05	-64.48	-33.79	31.93	35.96	4.96			-62.62	-13.64	57.66	-27.28	-27.9	-93.62	42.78	-12.4	29.76	16.12	-43.4	13.02	-30.38	-89.9	-21.7	-42.16	78.12	17.05					-41.85	113.46	48.36	-31.31	69.75	-60.76	36.58	-20.46	-43.4	46.81	23.56	50.22
52.08	-34.72	22.94	-55.18	35.96	0	-84.32	92.38	17.36	-64.17	-34.72	28.21	34.72	6.2			-62.62	-12.4	60.14	-27.28	-26.66	-94.24	44.64	-12.4	29.76	15.5	-43.4	13.64	-28.52	-91.14	-21.7	-42.78	79.36	17.67					-40.61	114.08	49.91	-30.69	70.06	-62.62	36.58	-21.08	-44.33	48.36	24.8	50.22
51.46	-34.1	22.32	-53.32	38.44	3.1	-84.32	93.62	18.29	-63.24	-34.72	28.21	37.82	4.34			-64.48	-11.78	67.58	-26.66	-26.04	-95.48	44.64	-12.4	29.14	15.5	-44.02	13.64	-27.9	-91.14	-21.7	-43.4	80.6	18.29					-38.44	116.25	51.15	-29.76	70.68	-64.79	36.58	-21.7	-44.64	48.98	24.8	48.98
49.6	-34.72	21.7	-51.46	37.82	4.96	-84.32	95.17	19.53	-62.93	-35.03	26.97	39.68	2.48			-65.72	-11.16	75.64	-22.32	-25.42	-96.1	44.64	-13.64	29.14	14.88	-45.88	13.64	-27.28	-90.52	-22.32	-44.02	81.84	18.29					-40.61	119.04	52.08	-28.21	71.3	-71.92	36.89	-22.32	-44.64	49.6	23.87	48.98
47.12	-35.96	22.32	-48.36	39.06	8.06	-84.01	97.34	20.46	-61.38	-35.96	26.97	40.92	1.24			-66.34	-11.16	77.5	-19.22	-24.8	-96.72	44.02	-14.88	29.14	14.88	-45.88	13.64	-26.66	-89.9	-23.56	-44.02	83.7	18.29					-38.44	119.66	54.56	-28.21	73.47	-76.88	37.82	-22.63	-44.95	50.22	25.11	50.22
46.5	-36.58	19.84	-47.74	38.44	6.82	-82.77	100.13	20.46	-60.76	-38.44	26.97	42.16	0.62			-68.2	-11.78	77.5	-16.12	-24.18	-96.1	42.78	-16.12	29.14	14.88	-46.5	14.88	-25.42	-87.42	-24.8	-44.64	84.94	18.91					-38.13	118.73	54.87	-26.35	74.71	-80.6	39.06	-22.63	-45.57	46.5	26.04	50.22
46.5	-34.72	17.98	-47.12	38.44	6.82	-81.84	101.99	19.84	-57.66	-39.99	26.97	43.4	0.62			-69.44	-13.02	76.88	-14.88	-20.46	-93	41.54	-17.36	28.52	14.26	-46.5	14.88	-25.42	-87.42	-25.42	-45.26	87.42	19.84					-39.68	120.9	56.42	-26.97	76.26	-83.39	39.68	-22.63	-45.88	45.26	26.04	51.46
46.5	-34.1	16.74	-46.5	39.68	5.58	-81.53	103.54	19.53	-54.56	-41.23	26.04	45.88	0			-69.44	-13.02	75.02	-7.44	-19.84	-92.38	40.3	-18.6	28.52	14.26	-46.5	16.12	-21.7	-87.42	-25.42	-45.88	88.66	21.39					-39.68	117.49	58.59	-27.28	77.5	-86.8	40.3	-23.87	-46.19	45.26	26.04	52.7
45.26	-33.48	16.12	-45.26	39.68	4.34	-77.81	106.33	17.05	-53.32	-41.85	25.11	45.26	-1.24			-67.58	-10.54	73.78	0.62	-21.08	-91.76	39.06	-19.84	28.52	13.02	-47.12	16.74	-20.46	-87.42	-26.04	-46.5	88.97	22.01					-38.44	119.04	59.83	-28.21	79.98	-88.35	40.3	-23.87	-47.12	45.26	26.66	52.7
43.4	-33.48	15.5	-44.02	41.54	2.48	-79.05	108.81	14.88	-52.08	-42.16	24.49	45.26	-1.86			-67.58	-9.3	73.16	3.72	-18.6	-89.9	37.2	-21.08	27.9	12.4	-47.12	17.36	-20.46	-87.42	-26.66	-47.74	89.9	22.01					-39.06	119.66	60.76	-27.59	79.98	-91.76	40.92	-24.8	-47.43	46.5	28.52	53.01
42.78	-32.86	15.5	-42.16	44.02	2.48	-79.67	110.67	14.26	-50.84	-42.16	23.87	42.16	-3.1			-66.96	-8.06	73.16	7.44	-18.6	-89.9	32.86	-21.7	27.9	11.78	-47.74	17.98	-19.22	-87.42	-26.66	-47.74	90.21	22.01					-40.92	120.28	61.38	-27.28	79.98	-94.86	40.61	-25.42	-47.43	47.74	29.14	53.32
41.54	-32.86	13.64	-40.92	45.88	4.96	-79.67	111.91	13.64	-50.22	-42.47	23.56	40.92	-5.58			-67.58	-6.82	73.78	10.54	-17.36	-91.14	31.62	-23.56	27.28	11.78	-48.36	19.22	-17.98	-88.04	-27.9	-48.36	90.52	22.01					-45.26	121.52	63.24	-27.28	78.12	-97.96	40.61	-26.35	-48.05	48.05	30.07	54.25
40.3	-32.24	11.16	-40.3	47.12	6.2	-80.91	113.15	13.02	-49.29	-42.47	23.25	40.92	-5.58			-67.58	-6.2	74.4	13.02	-17.36	-91.76	31	-24.8	27.28	11.16	-48.98	19.84	-15.5	-88.04	-27.9	-47.74	91.45	22.32					-48.36	124.62	62	-26.04	75.64	-99.82	40.61	-26.66	-48.67	48.98	30.38	54.25
40.3	-30.38	9.3	-40.3	47.74	9.3	-81.53	114.39	11.78	-47.74	-43.09	22.63	40.92	-6.82			-67.58	-6.2	71.92	14.26	-15.5	-92.38	29.14	-24.18	27.28	10.54	-48.98	20.46	-13.64	-88.66	-29.76	-47.74	92.38	23.25					-53.01	125.24	62	-25.73	73.16	-103.23	40.92	-26.04	-49.29	50.22	29.76	55.49
40.3	-29.14	8.06	-39.68	47.12	11.78	-81.84	116.25	11.78	-46.81	-43.4	22.01	39.06	-8.68			-67.58	-5.58	71.3	19.84	-14.26	-92.38	28.52	-24.18	26.66	13.64	-49.6	21.08	-9.92	-87.42	-30.38	-47.74	93.93	24.49					-53.94	125.24	61.07	-25.11	70.68	-104.78	41.54	-26.35	-49.29	50.84	30.07	55.8
40.3	-28.52	6.82	-39.06	47.12	14.88	-82.15	118.11	10.85	-44.64	-43.4	22.01	37.82	-9.92			-69.44	-6.82	70.68	22.32	-13.02	-92.38	26.04	-24.18	26.04	14.26	-50.22	21.7	-8.68	-86.18	-30.38	-47.74	95.48	25.73					-58.9	126.17	60.76	-22.63	67.27	-104.78	42.78	-25.42	-48.36	52.7	30.38	57.66
40.3	-27.9	6.82	-36.58	46.5	17.98	-82.15	119.35	10.54	-44.02	-43.4	22.63	34.72	-12.4			-69.44	-6.82	66.96	24.18	-11.78	-93	25.42	-24.18	26.04	14.26	-50.22	22.94	-8.68	-83.7	-33.48	-47.74	96.1	26.35					-62.62	126.17	62.62	-22.32	63.55	-102.3	43.4	-25.42	-46.81	54.25	30.38	58.9
39.06	-27.28	6.2	-35.96	45.26	19.22	-84.01	119.97	9.3	-43.4	-44.95	28.52	33.48	-13.64			-70.06	-6.2	65.1	25.42	-11.16	-92.38	24.18	-24.8	26.04	14.88	-50.22	23.56	-8.68	-82.46	-31.62	-48.36	96.72	28.21					-61.38	130.2	63.86	-21.08	58.9	-101.68	44.33	-26.04	-46.81	53.32	31	60.14
37.82	-26.04	3.72	-34.72	47.12	19.22	-85.87	119.97	8.37	-43.4	-44.64	30.07	31.62	-14.88			-70.06	-4.34	62.62	26.04	-9.3	-92.38	23.56	-25.42	26.04	14.88	-49.6	25.42	-7.44	-81.22	-31.62	-48.98	97.34	28.52					-60.45	133.61	66.03	-21.08	56.11	-99.82	44.64	-26.35	-45.88	53.01	30.07	60.45
37.82	-24.18	3.72	-32.24	51.46	18.6	-88.04	119.66	7.13	-43.4	-44.95	32.24	28.52	-13.02			-70.68	-2.48	61.38	26.66	-7.44	-91.14	22.32	-27.28	26.04	15.5	-49.6	26.04	-4.96	-81.84	-32.24	-49.6	97.34	29.45					-60.45	138.57	68.2	-20.15	52.7	-98.27	45.26	-26.66	-44.95	50.84	30.07	60.76
38.44	-21.08	2.48	-31.62	52.08	18.6	-89.59	120.59	5.89	-43.09	-44.95	33.79	27.9	-13.64			-70.68	-1.24	62	26.04	-6.82	-89.9	21.7	-27.28	26.04	16.12	-49.6	26.04	-4.34	-81.84	-34.1	-50.84	99.2	31.93					-57.66	141.05	69.44	-18.6	50.22	-99.82	45.88	-26.66	-45.57	50.22	28.83	60.76
39.06	-18.6	0.62	-31	53.32	21.08	-90.52	121.83	4.65	-42.78	-45.88	35.03	26.04	-13.64			-72.54	0	61.38	23.56	-6.2	-88.66	20.46	-27.28	26.04	16.74	-49.6	27.9	-3.72	-79.98	-34.72	-52.7	98.89	32.55					-56.73	143.22	71.3	-17.67	48.36	-100.75	46.81	-26.35	-44.95	51.46	29.14	61.69
39.06	-17.98	0	-29.14	52.08	23.56	-91.45	123.38	3.72	-40.61	-47.43	35.96	25.42	-13.02			-73.78	0.62	60.76	22.94	-4.96	-87.42	18.6	-26.66	26.04	17.36	-50.22	30.38	-0.62	-79.98	-34.1	-53.32							-55.49	147.25	71.92	-17.05	45.26	-100.44	48.05	-26.04	-44.33	50.84	29.14	61.38
39.06	-16.12	-1.24	-27.9	50.22	26.66	-93.31	126.17	1.86	-37.82	-49.29	36.27	24.18	-14.26			-74.4	0.62	60.76	22.32	-4.34	-86.8	16.74	-27.28	26.04	17.98	-50.84	32.24	1.86	-78.74	-34.1	-53.94							-55.8	150.97	72.54	-15.81	43.4	-99.51	48.98	-25.42	-43.4	50.84	29.14	62
39.06	-14.88	-1.86	-27.28	50.22	27.28	-93.93	128.03	0.93	-36.58	-50.53	36.27	22.94	-15.5			-75.02	2.48	61.38	21.08	-1.86	-85.56	16.12	-27.28	26.04	18.6	-50.22	33.48	3.1	-78.12	-32.86	-55.18							-56.73	154.69	75.95	-14.57	42.78	-101.06	49.6	-26.35	-42.47	51.77	29.76	62.93
39.06	-13.64	-1.86	-27.28	48.98	29.14	-93.93	129.58	0.62	-35.96	-51.77	36.27	21.08	-15.5			-75.64	3.72	59.52	22.94	-1.24	-84.94	14.26	-27.28	26.04	18.6	-49.6	33.48	4.96	-79.36	-32.24	-53.94							-57.04	156.24	76.88	-13.95	41.54	-103.23	49.6	-27.28	-41.23	53.01	30.38	63.24
39.06	-9.92	-3.1	-27.9	48.36	30.38	-93.31	131.13	-0.62	-34.1	-52.39	36.27	20.46	-16.74			-75.64	4.96	57.66	22.32	-0.62	-84.32	12.4	-27.28	25.42	19.22	-49.6	34.1	5.58	-79.98	-34.72	-53.94							-56.73	157.48	77.19	-13.95	39.06	-104.47	49.29	-28.83	-40.92	53.32	31	61.38
38.44	-9.3	-3.72	-26.04	47.12	31.62	-93	133.61	-1.55	-33.17	-53.32	36.89	20.46	-16.74			-74.4	3.72	61.38	22.32	0.62	-83.08	9.92	-26.66	25.42	19.22	-48.98	35.34	5.58	-78.12	-35.34	-55.18							-56.73	161.82	75.64	-13.64	37.51	-102.92	49.6	-28.83	-39.99	53.94	31	60.45
36.58	-8.68	-4.34	-24.8	44.02	31.62	-91.76	135.78	-2.48	-32.86	-54.56	36.89	17.36	-16.74			-75.02	4.96	62.62	22.94	1.86	-81.84	8.06	-26.66			-50.22	37.2	6.2	-77.5	-35.34	-55.18							-56.42	165.85	73.78	-14.88	37.51	-100.44	50.53	-29.14	-39.68	54.56	30.38	61.69
35.96	-7.44	-5.58	-22.94	42.16	29.14	-90.52	137.33	-4.34	-31.93	-54.87	36.27	16.12	-15.5			-72.54	4.96	63.86	24.18	3.1	-79.98	7.44	-27.28			-51.46	37.82	6.82	-76.26	-36.58	-53.94							-54.56	165.85	74.71	-15.81	36.27	-100.44	50.53	-29.14	-39.37	53.01	29.76	62.62
37.2	-6.2	-6.82	-22.94	40.92	26.66	-89.28	137.95	-4.96	-31	-55.49	35.96	14.88	-14.88			-71.92	6.82	63.24	22.32	4.96	-79.98	6.82	-27.28			-50.84	39.06	8.68	-75.64	-36.58	-53.94							-50.84	169.26	74.71	-16.12	35.34	-99.2	50.84	-29.14	-39.37	51.77	30.38	61.69
39.68	-5.58	-8.06	-22.94	39.06	26.66	-87.11	138.26	-5.27	-31.93	-54.56	34.72	12.4	-14.88			-71.92	6.82	60.14	21.7	6.82	-80.6	3.72	-27.9			-50.84	39.68	8.68	-75.02	-37.82	-53.94							-49.6	171.12	75.02	-17.05	33.79	-97.03	51.46	-29.76	-39.68	51.77	30.38	61.38
40.3	-5.58	-9.3	-22.94	40.92	25.42	-84.63	139.19	-6.51	-31.62	-54.56	33.79	9.92	-14.26			-72.54	8.06	62.62	24.18	9.3	-80.6	3.1	-28.52			-49.6	40.3	8.68	-73.78	-37.82	-53.94							-48.36	172.98	74.71	-17.67	34.1	-96.72	50.84	-31	-38.75	52.08	30.38	63.24
42.16	-2.48	-9.92	-22.32	40.92	25.42	-81.53	139.5	-6.82	-31	-54.87	32.24	9.92	-14.26			-71.92	11.16	63.86	25.42	9.92	-80.6	2.48	-29.76			-48.98	40.3	11.78	-73.78	-39.06	-54.56							-49.6	175.77	73.47	-14.57	34.72	-95.79	50.84	-31.62	-35.96	54.56	30.07	64.48
43.4	-1.24	-9.92	-22.32	42.16	26.04	-80.29	139.81	-7.75	-29.76	-54.87	32.55	6.2	-13.64			-71.3	12.4	64.48	23.56	11.16	-79.98	3.1	-29.14			-48.36	43.4	12.4	-73.78	-39.68	-54.56							-49.29	179.49	73.16	-13.95	35.03	-93.62	51.46	-32.55	-34.72	55.49	30.07	65.41
44.02	-0.62	-13.02	-19.22	43.4	26.66	-79.67	139.81	-8.68	-28.21	-55.49	32.55	7.44	-14.26			-71.3	13.02	65.1	21.7	12.4	-78.74	2.48	-29.76			-48.36	43.4	12.4	-73.78	-40.3	-54.56							-48.98	182.9	72.54	-13.33	33.48	-91.76	51.46	-32.86	-33.48	56.42	31.31	65.1
44.64	0	-13.64	-19.22	42.78	26.04	-79.05	141.98	-10.23	-26.97	-55.8	33.17	6.2	-14.26			-71.3	15.5	63.86	21.08	13.02	-78.74	2.48	-31			-45.88	44.64	15.5	-73.78	-40.3	-55.18							-47.12	184.14	73.16	-12.09	32.24	-93.62	51.46	-33.79	-33.17	55.8	31	66.34
45.88	0.62	-14.26	-19.22	40.92	26.66	-79.05	142.91	-11.16	-26.97	-55.49	33.48	6.2	-16.12			-70.68	17.36	60.76	22.32	14.26	-77.5	1.24	-27.28			-44.64	44.64	16.12	-73.78	-40.92	-55.18							-44.64	186	72.54	-9.92	30.07	-96.1	51.77	-34.72	-32.55	55.18	30.38	67.58
45.88	0.62	-15.5	-18.6	39.68	27.28	-78.43	143.22	-11.78	-26.97	-54.87	33.79	5.58	-17.36			-70.68	19.22	57.04	21.08	15.5	-77.5	0	-26.04			-42.78	46.5	17.36	-71.92	-41.54	-55.18							-44.33	188.48	71.92	-4.65	27.28	-97.03	51.77	-34.72	-31.93	54.56	31.62	68.82
46.5	2.48	-15.5	-16.12	37.82	27.28	-76.88	144.77	-12.71	-26.97	-54.87	32.55	6.2	-17.98			-71.92	20.46	56.42	25.42	17.98	-76.26	2.48	-24.8			-39.68	48.98	17.98	-71.3	-41.54	-55.8							-44.33	191.58	70.06	-3.41	25.42	-98.58	52.7	-35.96	-30.69	54.25	32.24	70.06
47.74	5.58	-16.74	-16.12	41.54	26.66	-76.57	144.15	-13.64	-26.97	-55.49	31.93	6.2	-18.6			-73.16	22.94	56.42	27.28	19.22	-75.64	4.34	-23.56			-39.68	50.22	17.98	-71.3	-42.78	-55.18							-45.26	194.06	70.06	-1.55	22.32	-98.27	51.46	-36.27	-29.45	54.56	32.86	71.92
48.98	7.44	-16.74	-14.88	43.4	26.04	-76.57	141.98	-14.88	-26.97	-56.11	32.55	3.72	-18.6			-71.92	24.18	55.8	30.38	20.46	-75.02	4.34	-23.56			-38.44	52.7	19.22	-70.06	-42.16	-55.18							-45.57	194.37	70.68	0	20.46	-95.48	51.46	-37.2	-28.52	54.56	34.1	72.54
49.6	7.44	-17.98	-13.02	40.92	26.04	-76.57	141.05	-15.5	-26.97	-57.97	33.17	3.1	-17.98			-70.68	24.18	53.94	33.48	22.94	-73.16	4.34	-23.56			-39.06	53.94	20.46	-69.44	-42.78	-55.8							-48.36	193.44	71.92	0.93	21.39	-96.72	51.46	-37.51	-27.59	54.56	36.27	73.16
50.22	7.44	-18.6	-11.78	44.02	26.04	-76.57	139.81	-16.43	-26.66	-58.59	33.17	0	-15.5			-69.44	25.42	52.08	35.34	23.56	-71.92	3.72	-21.7			-39.06	54.56	24.18	-68.2	-44.02	-56.42							-51.46	192.2	72.54	2.17	20.15	-94.24	50.84	-37.51	-26.97	54.25	37.2	73.78
51.46	7.44	-19.22	-9.92	46.5	26.04	-75.95	139.19	-17.36	-26.04	-59.83	33.17	0.62	-13.64			-68.82	26.04	50.22	36.58	24.18	-70.68	3.1	-21.7			-37.2	54.56	24.8	-68.2	-44.64	-57.04							-54.56	192.2	74.4	2.48	18.91	-94.55	51.46	-37.82	-26.04	54.56	38.75	74.09
52.7	7.44	-19.22	-9.3			-75.64	138.57	-18.6	-22.32	-60.76	32.55	2.48	-12.4			-67.58	27.28	50.84	40.92	24.18	-69.44	3.1	-19.84			-35.34	54.56	26.04	-68.2	-45.26	-57.66							-56.73	192.2	75.95	1.55	17.98	-93	51.77	-38.44	-26.04	55.49	39.99	74.4
53.32	7.44	-19.84	-8.68			-75.64	137.33	-18.91	-20.77	-62.93	32.24	-1.86	-11.16			-66.96	27.9	50.84	42.78	27.28	-68.82	3.1	-19.84			-34.72	54.56	26.66	-68.2	-45.26	-58.28							-59.21	192.2	76.88	1.55	16.74	-92.38	52.7	-38.75	-25.73	56.42	41.54	75.02
53.94	6.82	-19.84	-8.06			-76.57	135.47	-21.7	-17.98	-64.17	31	-1.24	-8.06			-65.1	28.52	52.08	47.12	29.14	-70.06	4.34	-19.84			-31.62	56.42	26.66	-66.34	-45.26	-58.28							-61.69	190.96	78.43	2.79	15.19	-92.38	53.32	-39.06	-24.8	57.04	42.78	75.33
53.94	7.44	-21.08	-8.68			-76.88	134.23	-22.63	-17.05	-64.79	30.07	-0.62	-8.06			-64.48	28.52	53.32	48.36	30.38	-70.68	4.34	-18.6			-30.38	59.52	27.28	-65.1	-45.26	-58.28							-64.17	190.34	79.98	2.79	13.02	-93	54.25	-39.06	-24.49	58.28	45.26	76.26
54.56	7.44	-22.94	-9.92			-77.81	133.61	-22.94	-16.74	-66.03	28.52	3.1	-4.96			-63.86	29.14	55.8	51.46	31.62	-70.68	3.1	-16.74			-30.38	60.14	28.52	-62.62	-45.26	-58.28							-65.1	189.72	81.22	2.79	11.47	-92.07	53.94	-41.23	-23.25	57.97	47.43	76.26
55.8	7.44	-24.18	-11.16			-78.43	133.61	-23.56	-15.81	-67.27	26.97	3.1	-6.82			-63.24	30.38	54.56	55.18	32.24	-70.68	1.86	-16.12			-29.14	61.38	29.76	-60.14	-45.26	-58.9							-67.89	189.72	80.91	2.48	10.54	-91.14	53.01	-42.47	-22.63	57.04	48.36	76.26
56.42	7.44	-24.18	-11.16			-79.05	133.3	-22.63	-14.26	-67.89	26.35	3.1	-6.2			-62.62	32.24	53.94	57.66	32.24	-69.44	0.62	-15.5			-27.9	61.38	29.76	-59.52	-45.26	-58.9							-70.06	188.48	80.91	3.72	13.02	-89.59	53.01	-42.16	-22.63	56.73	49.6	76.88
56.42	8.68	-26.04	-10.54			-79.05	133.3	-22.32	-13.33	-68.51	26.35	3.72	-6.2			-62.62	33.48	54.56	58.9	32.24	-67.58	0	-13.64			-27.28	61.38	29.76	-57.04	-46.5	-59.52							-71.61	187.86	81.22	4.96	11.47	-90.52	53.01	-41.23	-22.01	57.04	50.84	76.26
57.66	9.3	-26.66	-10.54			-79.05	133.3	-22.32	-13.02	-69.75	26.04	2.48	-6.82			-62.62	34.72	53.94	61.38	34.1	-65.72	-1.24	-13.02			-25.42	62	29.76	-55.8	-46.5	-60.14							-74.09	187.24	82.15	6.2	10.54	-89.9	54.25	-42.16	-21.39	57.97	51.15	75.33
58.9	11.16	-26.66	-11.16			-79.36	137.33	-23.56	-13.64	-70.99	26.04	2.48	-6.82			-61.38	35.96	54.56	63.24	35.34	-63.86	-2.48	-12.4			-24.8	62.62	31	-54.56	-46.5	-60.14							-77.5	187.24	82.46	7.13	13.64	-87.42	55.49	-41.54	-21.08	59.21	52.08	74.09
61.38	11.78					-78.43	139.5	-25.11	-14.57	-71.92	26.04	0.62	-6.82			-58.28	35.96	55.18	65.1	35.96	-60.14	-3.1	-11.78			-24.8	63.24	31	-52.7	-47.12	-60.76							-79.98	186.93	84.32	7.75	13.02	-83.39	56.42	-42.16	-21.08	60.76	52.08	73.78
63.24	11.78					-79.05	141.98	-25.42	-15.5	-72.23	26.04	-2.48	-6.2			-55.8	35.96	52.7	67.58	35.96	-58.28	-4.34	-10.54			-24.18	64.48	31	-50.22	-47.12	-60.76							-79.98	185.69	85.56	8.68	11.78	-80.6	55.8	-42.78	-19.84	61.38	52.39	73.16
64.48	11.78					-77.81	144.15	-27.59	-14.88	-72.85	26.04	-3.72	-4.96			-55.18	36.58	52.08	68.2	35.96	-56.42	-4.34	-9.3			-23.56	67.58	29.76	-47.74	-47.12	-60.76							-79.98	184.76	88.66	10.85	9.92	-78.74	55.49	-43.71	-18.91	60.45	52.7	73.78
65.1	11.16					-76.57	145.7	-27.9	-14.88	-73.16	26.04	-3.72	-2.48			-53.32	36.58	50.22	69.44	36.58	-54.56	-4.96	-8.06			-22.94	68.2	30.38	-45.88	-47.12	-61.38							-80.6	187.86	89.28	12.09	9.92	-75.95	55.8	-44.64	-17.67	60.45	53.32	75.02
65.72	11.16					-75.64	147.87	-27.9	-14.88	-73.16	24.8	-4.34	-0.62			-50.84	39.06	48.36	69.44	38.44	-52.7	-4.34	-6.82			-21.08	67.58	32.24	-42.16	-47.74	-62							-76.57	187.86	91.14	13.64	8.99	-73.16	55.18	-45.88	-18.29	61.69	53.32	75.64
65.72	11.16					-75.33	149.11	-28.83	-14.88	-72.23	23.87	-1.24	1.86			-50.22	40.3	47.12	70.06	36.58	-50.84	-4.34	-5.58			-20.46	68.82	33.48	-36.58	-47.74	-62.62							-75.64	186.93	93	13.64	9.92	-71.3	55.18	-46.5	-18.6	62.93	54.56	76.57
66.96	11.16					-75.33	149.73	-29.14	-14.88	-70.99	23.56	-1.86	2.48			-49.6	42.16	46.5	71.3	36.58	-48.98	-4.34	-4.34			-20.46	70.06	32.24	-34.1	-48.36	-62.62							-75.64	186.62	93	12.71	8.06	-69.75	55.49	-48.36	-18.29	63.24	54.87	75.64
68.2	11.16					-73.47	151.9	-29.76	-14.88	-69.44	23.25					-47.74	42.78	45.88	70.06	37.2	-46.5	-5.58	-3.1			-21.08	70.68	32.24	-29.14	-48.36	-62.62							-77.5	186	93.62	12.4	5.58	-67.27	55.8	-48.36	-18.91	64.17	56.42	76.26
70.68	12.4					-74.4	154.07	-30.38	-14.88	-68.2	22.32					-47.12	42.78	44.64	71.3	38.44	-44.02	-5.58	-1.86			-20.46	71.92	31	-22.94	-48.36	-62.62							-77.5	183.52	94.86	10.85	6.82	-63.55	56.73	-48.67	-18.91	66.34	58.28	76.88
72.54	13.02					-74.4	154.38	-30.38	-14.88	-67.27	22.01					-46.5	42.16	42.16	71.92	38.44	-42.78	-5.58	-0.62			-19.84	73.16	27.9	-9.92	-48.98	-63.86							-76.88	182.9	95.79	8.68	6.82	-62.62	57.66	-48.98	-17.05	66.34	59.52	77.81
76.26	14.88					-75.64	154.69	-28.83	-14.26	-66.65	21.39					-45.26	44.64	39.68	73.16			-5.58	0.62			-19.84	73.78	30.38	-3.72	-50.22	-64.48							-76.88	181.04	97.03	9.61	8.06	-61.07	58.28	-48.36	-16.43	65.41	60.76	77.81
78.12	16.74					-76.57	153.14	-27.9	-13.33	-66.03	20.77					-45.26	45.26	36.58	74.4			-4.96	2.48			-18.6	75.64			-50.22	-65.1							-77.5	177.94	97.96	9.92	10.23	-58.9	57.66	-48.67	-16.12	66.96	60.76	76.88
79.36	17.98					-77.81	152.83	-27.59	-12.09	-65.72	20.15					-45.26	47.12	32.24	75.02			-5.58	3.1			-17.36	76.26			-51.46	-65.72							-78.74	176.08	99.2	9.92	10.23	-54.87	56.73	-50.22	-14.88	68.2	62	76.88
81.84	18.6					-78.12	152.21	-27.28	-10.85	-65.41	20.77					-45.26	48.36	29.76	76.26			-5.58	5.58			-15.5	76.26			-51.46	-65.72							-79.98	173.6	99.2	10.23	8.68	-51.46	56.42	-51.15	-14.88	70.37	63.24	76.57
82.46	18.6					-79.05	151.9	-26.66	-9.3	-63.55	21.39					-42.78	49.6	29.14	78.12			-5.58	6.82			-12.4	76.26			-52.7	-66.96							-80.29	170.5	99.82	8.99	7.75	-53.94	55.8	-52.39	-15.19	70.68	63.55	75.64
83.7	18.6					-80.29	151.9	-27.28	-8.37	-62.93	22.01					-42.78	50.84	31	78.74			-4.96	8.68			-11.16	76.88			-53.94	-66.34							-80.29	174.22	101.68	8.37	6.2	-52.7	55.8	-53.32	-15.81	71.61	63.86	75.02
84.94	18.6					-78.43	150.66	-27.59	-8.68	-62	23.25					-42.16	50.84	31.62	78.12			-3.72	11.78			-9.92	79.36			-55.18	-65.72							-80.29	177.32	102.92	7.75	1.86	-54.87	55.18	-53.63	-16.12	72.54	65.72	74.09
86.18	18.6					-77.81	149.73	-29.14	-8.68	-61.07	24.49					-41.54	51.46	32.86	77.5			-3.1	13.64			-5.58	82.46			-56.42	-65.72							-80.29	174.53	103.54	7.75	3.1	-55.8	55.49	-54.87	-13.95	71.92	66.03	73.78
88.04	17.36							-29.76	-9.3	-60.45	24.8					-41.54	52.7	34.1	76.88			-3.1	13.64			-6.2	83.7			-56.42	-65.72							-80.29	174.22	102.3	8.37	0	-56.11	55.49	-56.11	-13.33	72.54	68.2	73.16
88.66	16.74							-30.07	-10.54	-59.21	26.04					-41.54	53.94	34.1	76.26			-2.48	14.88			-5.58	84.32			-57.66	-65.72							-79.36	172.98	103.23	9.92	-3.1	-56.11	54.25	-56.42	-12.09	72.54	69.75	73.78
89.9	16.12							-31	-11.16	-58.28	27.59					-40.3	55.18	34.72	75.64			-2.48	16.12			-7.44	85.56			-57.66	-66.34							-79.36	170.81	104.78	11.16	-6.2	-56.42	53.94	-57.04	-11.47	72.85	70.99	73.16
91.76	14.88							-31.31	-12.09	-57.35	28.52					-40.3	55.8	37.2	78.12			-3.1	17.36			-8.68	86.8			-58.9	-67.58							-79.98	170.5	108.19	12.4	-8.68	-56.42	53.01	-57.35	-11.16	72.85	72.54	73.78
92.38	14.88							-32.55	-13.33	-55.8	29.45					-39.68	57.04	39.68	78.74			-2.48	19.84			-9.3	88.04			-59.52	-69.44							-80.29	169.26	109.12	11.16	-11.78	-57.35	53.01	-58.28	-11.16	74.09	74.4	73.78
93	14.88							-33.79	-13.33	-55.49	29.76					-38.44	57.04	39.68	79.98			-3.1	21.7			-10.54	90.52			-59.52	-70.06							-81.84	168.02	111.6	10.85	-14.88	-57.35	53.01	-58.59	-11.47	75.02	76.26	74.09
94.86	14.26							-34.1	-13.64	-54.56	29.45					-38.44	57.04	39.68	83.08			-3.1	22.94			-12.4	93.62			-61.38	-69.44							-82.77	166.16	112.84	9.61	-17.98	-54.56	54.25	-60.76	-10.85	76.26	77.5	74.4
96.72	12.4							-34.72	-13.64	-53.32	29.76					-37.2	57.66	39.68	84.94			-3.1	24.18			-12.4	94.24			-61.38	-70.06							-84.94	164.3	114.08	8.37	-17.05	-51.46	54.56	-61.07	-10.23	77.5	78.43	76.57
97.96	11.16							-35.03	-14.57	-53.32	29.76					-35.96	58.28	39.06	87.42			-1.86	26.04			-13.64	95.48			-62.62	-70.68							-86.18	163.68	115.32	6.51	-17.36	-48.36	55.18	-62	-9.61	79.05	78.43	77.81
99.2	9.92							-35.34	-14.88	-53.01	29.76					-35.96	58.9	39.06	89.9			-1.86	26.66			-14.88	96.72			-62.62	-70.68							-85.56	162.44	114.08	5.27	-16.12	-45.26	54.56	-62.31	-8.68	78.74	78.43	79.05
99.82	8.06							-35.96	-14.88	-53.63	30.07					-34.1	59.52	40.3	92.38			-1.86	28.52			-13.64	99.2			-62.62	-71.3							-85.56	162.13	115.32	5.89	-16.12	-42.78	53.94	-62	-8.99	80.6	78.43	80.6
99.82	7.44							-37.2	-14.57	-54.56	30.07					-33.48	59.52	40.92	96.1			-1.86	30.38			-13.64	99.82			-62.62	-71.3							-86.18	161.82	114.7	3.72	-14.57	-40.92	50.84	-61.07	-9.61	81.84	78.12	82.77
101.68	4.96							-37.82	-14.57	-57.04	31.31					-31.62	60.14	41.54	97.34			-3.1	32.86			-13.02	101.68			-62.62	-72.54							-86.49	160.58	115.63	4.96	-18.29	-40.3	51.46	-62.31	-9.92	82.46	79.67	84.32
103.54	3.1							-37.82	-14.57	-58.28	32.24					-31.62	61.38	43.4	98.58			-3.72	35.34			-10.54	103.54			-62	-73.16							-86.49	159.34	116.56	5.27	-20.77	-37.82	50.53	-62.31	-8.37	82.77	79.67	86.49
105.4	1.24							-38.75	-14.57	-60.45	32.24					-31.62	62.62	44.64	99.82			-3.1	37.2			-9.92	104.16			-62	-75.02							-86.49	158.41	115.63	4.03	-20.77	-37.51	49.6	-63.55	-7.44	82.77	79.36	88.04
106.02	1.24							-39.06	-14.57	-62	32.24					-32.24	65.1	46.5	101.68			-3.1	38.44			-8.06	106.64			-62	-75.64							-86.49	157.17	116.87	4.65	-25.42	-36.58	50.84	-63.86	-6.2	81.84	79.36	90.21
107.88	0							-39.99	-14.57	-63.55	32.55					-31.62	67.58	47.12	102.3			-2.48	39.68			-8.06	107.88			-63.86	-76.88							-87.42	155.93	116.56	5.89	-26.04	-32.86	52.08	-64.79	-6.2	83.08	77.19	91.14
109.12	-0.62							-40.92	-14.26	-64.17	33.17					-32.24	69.44	47.12	101.68			-1.86	41.54			-5.58	109.74			-64.48	-77.5							-87.73	154.69	118.11	5.27	-27.28	-30.07	53.01	-65.72	-5.27	84.94	77.5	91.14
113.46	-1.86							-41.54	-13.02	-64.79	33.17					-32.24	72.54	45.26	99.2			-2.48	42.78			-3.1	110.98			-64.48	-77.5							-88.66	152.21	119.66	7.13	-24.49	-28.83	53.01	-66.03	-6.2	85.25	77.19	90.52
114.08	-3.72							-42.16	-11.16	-65.41	33.17					-34.1	73.16	43.4	97.34			0.62	50.22			-0.62	114.08			-66.96	-79.36							-90.21	149.73	119.66	8.68	-22.94	-28.83	52.7	-66.03	-7.13	86.49	77.19	91.76
114.7	-4.34							-42.78	-10.85	-65.41	32.24					-35.34	73.78	41.54	94.86			0.62	50.84			-0.62	114.7			-67.58	-79.36							-91.14	146.94	122.14	9.61	-21.08	-28.83	52.7	-66.34	-7.75	88.04	77.19	92.38
115.94	-4.96							-43.71	-10.54	-64.79	31.93					-36.58	75.02	39.68	91.14			0.62	52.08			-0.62	116.56			-70.06	-78.74							-91.76	144.77	125.24	8.99	-19.84	-29.76	51.77	-66.34	-8.37	88.97	76.88	91.14
116.56	-4.96							-44.64	-11.16	-64.48	31					-37.82	76.88	37.82	87.42			1.86	53.94			-0.62	117.18			-70.06	-78.74							-91.45	142.29	125.86	10.85	-21.08	-27.9	49.6	-66.03	-6.2	89.9	76.26	90.21
117.8	-5.58							-44.95	-13.02	-64.79	30.07					-35.96	79.36	35.96	84.94			2.48	55.8			-0.62	117.8			-71.3	-78.12							-90.52	137.33	126.79	11.16	-17.36	-28.83	48.98	-65.1	-5.27	89.9	76.88	91.14
119.66	-5.58							-45.88	-13.64	-64.48	29.76					-35.96	80.6	33.48	81.22			3.72	57.66			1.86	114.08			-71.92	-78.12							-91.14	134.54	128.03	9.61	-15.5	-27.28	50.22	-65.72	-4.65	89.9	77.5	89.9
119.66	-6.2							-47.43	-13.64	-65.72	29.45					-34.1	83.08	30.38	78.74			6.2	58.9			3.72	115.32			-73.16	-79.98							-91.14	133.3	129.58	10.23	-11.78	-26.04	50.22	-65.72	-4.03	90.52	77.5	89.28
120.9	-8.06							-48.36	-13.64	-66.03	30.69					-34.1	84.32	27.28	76.26			8.06	60.14			5.58	114.7			-74.4	-81.22							-91.14	132.06	131.44	12.71	-9.61	-24.18	50.22	-66.34	-4.03	91.45	76.88	89.28
122.76	-10.54							-48.67	-14.26	-66.65	32.24					-33.48	86.18	24.18	75.64			8.68	60.14			6.82	115.32			-75.02	-82.46							-91.45	130.82	133.92	13.64	-6.82	-24.18	48.36	-67.27	-1.55	93.93	76.26	90.21
124	-12.4							-50.84	-14.57	-66.03	32.55					-32.24	87.42	21.7	76.26			10.54	62			9.92	117.18			-76.26	-82.46							-91.45	128.96	135.78	14.88	-1.24	-23.87	48.36	-68.2	-3.72	96.1	75.95	90.21
124	-14.26							-52.39	-14.57	-66.65	34.41					-29.76	87.42	23.56	76.26			11.16	63.86			12.4	117.8			-78.12	-83.08							-89.9	127.1	138.26	16.43	3.1	-24.18	47.74	-68.51	-3.72	95.48	75.95	89.9
123.38	-16.74							-54.56	-14.26	-66.65	34.41					-29.14	88.04	22.94	77.5			12.4	64.48			12.4	119.04			-79.36	-83.08							-88.66	124.62	140.74	16.12	6.2	-24.18	47.12	-68.51	-3.41	95.48	76.26	88.97
123.38	-19.84							-55.8	-13.64	-66.65	34.72					-27.28	89.28	23.56	79.98			12.4	66.96			12.4	120.28			-79.36	-83.08							-86.49	122.45	140.74	17.67	9.3	-26.04	46.81	-68.2	-3.41	96.1	76.26	90.52
123.38	-21.7							-57.04	-13.33	-66.96	33.48					-24.8	92.38	24.18	80.6			12.4	67.58			12.4	121.52			-79.98	-83.7							-86.49	119.66	141.98	17.36	10.54	-28.52	45.26	-66.34	-2.48	97.34	75.95	92.69
123.38	-23.56							-58.28	-13.02	-66.96	33.17					-22.94	94.86	25.42	82.46			15.5	68.2			11.78	123.38			-79.98	-84.32							-87.42	115.94	143.22	18.6	11.78	-30.38	45.57	-65.72	-2.17	97.34	76.88	93.62
122.76	-25.42							-60.14	-12.4	-66.96	32.24					-22.32	96.72	25.42	82.46			15.5	68.2			11.78	124.62			-81.22	-85.56							-87.42	112.84	140.74	18.29	12.4	-33.48	44.02	-64.79	-2.17	96.72	77.5	94.86
122.14	-27.28							-61.38	-12.4	-67.27	31					-22.32	97.96	27.28	80.6			18.6	70.06			11.78	125.24			-83.08	-86.18							-86.8	110.05	141.67	17.05	11.47	-37.82	42.16	-65.72	-1.55	97.34	79.67	94.24
120.9	-29.14							-63.24	-11.78	-67.89	30.07					-19.84	95.48	27.28	79.98			19.22	71.3			12.4	125.24			-83.7	-87.42							-86.18	107.57	141.67	15.19	9.92	-40.92	43.09	-66.96	-1.55	98.89	79.67	93.62
120.9	-32.24							-63.86	-10.54	-67.27	28.83					-19.22	94.24	26.66	78.74			19.22	72.54			12.4	125.24			-83.08	-88.04							-86.8	105.09	143.22	16.12	5.27	-43.71	43.4	-66.96	-3.41	100.44	81.84	94.86
120.28	-33.48							-64.48	-10.54	-67.27	28.52					-16.74	93.62	28.52	78.74			19.22	72.54			11.78	122.76			-83.08	-89.28							-86.8	103.54	144.46	16.43	2.79	-47.12	44.02	-67.27	-4.03	102.3	83.08	95.17
119.04	-34.1							-65.1	-9.92	-67.27	27.59					-14.26	93.62	29.14	81.22			19.84	77.5			13.64	122.14			-83.7	-89.28							-84.94	103.54	145.7	17.05	-1.24	-46.19	43.4	-67.58	-4.03	102.92	83.7	96.1
119.04	-36.58							-66.03	-9.92	-67.27	27.28					-13.02	95.48	26.04	82.46			19.84	79.36			13.64	122.14			-84.94	-89.9							-84.32	102.61	147.87	18.29	-4.34	-45.88	43.4	-68.2	-2.79	103.85	85.56	96.1
118.42	-39.68							-66.34	-9.61	-68.51	25.11					-10.54	97.34	26.66	84.32			19.84	81.22			14.88	122.14			-84.94	-89.9							-83.7	102.61	149.42	20.15	-4.96	-44.02	42.16	-68.51	-1.24	103.54	87.11	96.1
116.56	-41.54							-66.96	-9.3	-69.13	23.56					-9.3	98.58	26.66	84.94			19.22	83.08			16.12	122.14			-84.94	-89.9							-84.32	102.92	152.52	22.32	-7.44	-42.47	43.09	-68.2	0.31	102.92	88.35	96.41
115.32	-42.16							-68.51	-7.13	-69.13	22.63					-8.68	99.82	24.8	86.18			17.98	84.32			17.36	122.14			-83.7	-89.9							-84.32	102.3	153.14	22.32	-10.54	-40.92	42.16	-68.51	0.93	102.92	89.59	97.34
116.56	-44.02							-71.3	-7.13	-69.44	21.08					-8.68	101.68	23.56	87.42			16.12	84.94			18.6	122.76			-84.94	-88.66							-82.46	102.3	152.83	22.32	-11.16	-39.99	41.85	-68.51	2.17	102.92	90.52	97.96
115.94	-44.64							-72.54	-5.89	-69.44	20.77					-9.3	102.92	24.18	88.66			16.12	86.8			18.6	124.62			-84.94	-89.28							-80.29	102.61	153.14	21.39	-13.02	-37.51	40.92	-68.82	3.41	103.54	91.76	99.2
115.94	-46.5							-73.78	-5.58	-69.44	22.63					-10.54	103.54	25.42	89.28			17.36	82.46			19.22	125.86			-86.8	-88.66							-78.12	101.06	154.07	23.25	-15.81	-38.44	40.61	-69.75	4.65	103.54	93.62	100.13
115.32	-48.36							-73.78	-4.65	-68.51	22.32					-11.16	104.78	24.18	87.42			16.12	79.98			20.46	127.1			-86.8	-89.9							-76.88	98.58	154.07	22.63	-19.22	-37.82	41.85	-69.75	5.89	102.92	95.48	101.06
114.7	-52.08							-74.4	-3.72	-68.51	22.32					-11.16	104.78	23.56	88.04			16.12	78.12			21.08	130.2			-86.18	-90.52							-74.4	95.48	156.24	22.63	-20.77	-40.92	41.85	-70.06	7.44	102.61	96.72	101.06
112.84	-53.32							-72.54	-2.17	-70.68	23.25					-11.78	104.78	24.18	88.04			15.5	76.26			21.08	132.06			-85.56	-91.76							-71.92	93.62	156.86	23.25	-24.49	-41.23	41.85	-70.06	8.68	102.61	97.96	101.06
110.36	-53.94							-73.16	-1.86	-72.85	23.25					-11.16	102.92	24.8	84.32							21.7	132.68			-84.94	-93.62							-70.37	89.9	158.72	24.8	-26.66	-42.47	40.92	-71.92	9.61	102.61	99.2	101.06
107.88	-53.94							-72.54	-0.93	-72.85	23.56					-11.16	101.68	22.32	81.84							22.32	133.3			-84.94	-94.24							-70.06	86.49	158.1	24.8	-27.9	-45.88	40.92	-70.99	12.09	103.85	100.75	101.37
107.88	-53.32									-73.47	24.49					-10.54	101.06	20.46	78.74							24.18	135.16			-84.94	-95.48							-68.2	83.08	159.96	23.87	-28.21	-47.12	40.61	-71.3	12.4	104.78	102.92	102.3
106.64	-52.7									-74.4	24.8					-9.3	100.44	18.6	76.88							27.28	137.02			-85.56	-96.72							-67.89	80.6	160.58	22.63	-27.9	-45.26	39.68	-71.3	12.71	102.92	103.23	102.61
106.64	-53.94									-74.4	26.04					-8.68	101.68	17.36	76.26							31	139.5			-87.42	-97.34							-66.34	79.05	161.51	22.01	-26.97	-47.43	39.37	-71.92	13.33	102.3	104.47	104.16
106.64	-54.56									-74.09	28.21					-7.44	101.68	16.12	75.64							34.1	140.12			-88.66	-98.58							-65.72	76.88	160.58	22.01	-27.9	-45.26	38.44	-72.54	13.64	100.44	104.78	104.16
105.4	-55.8									-74.09	28.21					-6.82	101.68	14.88	74.4							35.34	140.74			-88.66	-99.2							-65.1	74.09	161.82	21.08	-29.14	-43.71	38.13	-72.54	13.64	100.13	104.78	103.54
102.92	-58.28									-73.16	28.21					-3.72	104.16	14.26	73.78							36.58	141.98			-90.52	-99.82							-60.14	70.37	163.99	19.84	-29.14	-41.54	38.13	-73.47	13.95	98.89	105.4	102.92
101.68	-59.52									-72.85	28.21					-4.34	105.4	16.74	76.88							36.58	144.46			-90.52	-100.44							-60.45	69.13	162.44	20.77	-30.69	-38.44	38.13	-73.78	13.64	97.34	105.4	102.92
100.44	-60.14									-73.16	28.83					-3.72	106.64	17.98	78.74							37.2	146.32			-91.14	-101.68							-56.42	67.89	164.92	21.39	-31	-35.34	38.13	-74.4	13.64	96.41	103.23	104.78
99.82	-60.76									-73.47	26.04					-3.1	107.88	19.84	79.98							37.2	151.28											-53.94	66.65	165.54	20.77	-31.62	-32.24	37.2	-74.71	15.19	95.17	103.54	103.85
99.2	-62									-74.71	24.8					-1.24	110.36	26.66	78.12							38.44	152.52											-51.77	64.17	165.54	19.53	-32.24	-31.62	37.2	-75.02	16.12	94.24	104.47	102.92
97.96	-63.24									-75.64	25.73					-0.62	112.84	27.28	78.12							37.82	154.38											-48.36	61.69	162.75	20.77	-34.41	-31	36.89	-75.64	16.43	95.48	104.47	102.3
95.48	-63.24									-75.64	25.73					0.62	114.7	27.9	82.46							37.82	156.86											-48.98	59.52	161.51	22.01	-34.41	-26.66	36.89	-75.64	16.43	94.24	104.16	104.16
95.48	-65.1									-78.43	26.97					3.72	116.56	29.14	81.84							39.68	157.48											-48.36	57.04	158.72	23.56	-34.1	-23.87	35.96	-76.26	17.05	93.62	104.16	105.4
93.62	-67.58									-76.88	27.28					4.96	117.18	28.52	78.74							42.78	158.72											-48.36	55.8	155	28.21	-36.58	-23.56	34.72	-76.88	16.43	92.38	103.54	105.4
91.76	-68.82									-78.12	28.21					6.2	119.04	28.52	76.88							43.4	159.34											-45.88	55.49	152.83	30.69	-38.44	-19.22	35.34	-77.5	15.81	91.14	102.92	106.02
90.52	-69.44									-78.12	28.83					8.06	119.66	29.14	75.64							43.4	161.82											-44.33	55.49	153.14	33.17	-39.37	-17.36	34.72	-78.12	15.19	90.21	102.92	106.64
88.04	-70.06									-79.05	29.76					9.92	120.28	29.14	73.78							42.78	164.3											-41.54	56.73	151.9	34.41	-40.92	-15.5	34.1	-78.43	17.05	90.21	101.68	107.88
85.56	-71.3									-79.05	30.69					10.54	121.52	27.28	71.92							42.78	167.4											-39.37	56.42	152.83	36.27	-39.68	-11.47	34.1	-78.43	17.67	89.9	101.68	109.74
84.32	-71.92									-79.05	31					11.16	124	24.8	72.54							45.88	169.88											-38.13	51.46	151.59	39.37	-40.92	-9.92	33.17	-78.43	18.29	88.66	102.3	110.36
82.46	-73.16									-79.36	31.31					11.16	125.24	23.56	73.78							47.74	170.5											-38.44	47.74	151.59	41.23	-40.61	-6.82	32.86	-78.12	18.91	88.66	103.23	111.6
81.22	-73.78									-80.29	31.31					11.78	127.72	21.7	77.5							49.6	171.12											-39.37	44.02	150.66	42.47	-40.3	-2.79	31.93	-77.5	20.77	86.49	105.71	113.46
80.6	-74.4									-80.6	31.93					13.02	129.58	21.08	81.22							52.7	172.36											-39.06	40.92	152.83	42.16	-42.78	-1.86	31	-77.5	20.15	85.25	104.78	113.46
78.12	-75.64									-80.91	31.93					13.02	131.44	19.22	84.32							54.56	172.98											-35.65	41.85	151.9	43.71	-42.16	0.93	30.38	-78.12	20.77	86.18	106.02	113.77
75.02	-77.5									-80.91	30.69					13.64	133.3	17.98	86.8							54.56	174.84											-35.96	41.54	150.04	44.33	-38.44	1.24	29.76	-78.12	21.08	86.49	106.95	113.77
73.16	-78.74									-82.15	29.76					14.88	135.16	16.74	88.04							55.18	174.84											-35.34	40.3	149.11	47.12	-35.96	2.17	28.52	-78.12	21.39	86.18	106.64	112.84
71.3	-79.36									-84.01	29.76					16.74	136.4	14.88	88.66							55.8	175.46											-34.1	37.2	149.11	47.43	-34.72	3.1	28.21	-78.74	22.63	86.18	107.26	112.53
69.44	-79.98									-84.01	28.83					18.6	137.02	13.64	89.28							58.28	175.46											-32.24	34.1	148.18	48.67	-33.17	3.72	28.52	-78.74	23.56	86.49	107.88	113.46
68.2	-79.36									-84.63	28.83					18.6	139.5	11.16	89.9							62.62	177.94											-29.76	29.76	147.87	53.01	-31.93	3.72	28.52	-79.98	24.8	85.25	108.19	112.22
66.96	-78.74									-85.56	28.83					18.6	142.6	10.54	91.76							63.86	178.56											-30.38	28.21	148.8	56.11	-30.69	4.65	29.14	-80.6	26.04	84.32	109.12	112.53
66.96	-78.12									-86.49	28.83					17.98	145.08	9.92	93							63.86	179.8											-29.14	31	150.04	58.59	-28.52	6.2	28.52	-80.91	26.35	84.01	109.74	115.01
65.1	-79.36									-88.04	29.76					19.84	148.18	9.3	93.62							63.24	181.66											-26.97	32.24	150.66	59.83	-26.97	6.82	27.28	-80.91	27.59	82.77	110.98	115.01
62	-80.6									-88.97	30.07					21.08	148.8	9.92	90.52							63.24	182.28											-25.42	32.24	151.9	61.69	-23.25	7.13	26.04	-80.91	29.45	81.84	111.91	115.32
62	-82.46									-89.59	31					24.18	150.66	11.78	88.66							63.24	182.9											-22.94	32.86	150.04	63.55	-18.6	7.44	24.8	-80.91	30.69	80.29	112.22	116.25
61.38	-83.7									-90.83	31					24.8	150.66	10.54	87.42							63.24	181.66											-19.53	31.93	150.35	65.72	-14.57	5.89	24.18	-80.91	31.31	78.74	112.84	116.56
59.52	-84.32									-92.07	31					26.66	151.28	11.16	86.18							62	182.28											-18.29	29.76	149.42	68.2	-11.78	3.72	23.25	-81.84	31.93	77.81	114.08	117.8
58.28	-86.18									-92.69	31.31					27.28	151.28	11.78	84.32																			-13.33	29.14	147.56	68.51	-11.78	0	23.56	-82.15	32.55	75.33	115.63	119.04
57.04	-87.42									-93.31	32.24					27.9	151.28	11.78	83.08																			-9.61	28.21	146.94	69.75	-12.09	-1.55	22.94	-82.46	32.55	73.78	116.87	119.97
53.32	-87.42									-93	31					30.38	152.52	12.4	80.6																			-8.68	30.69	146.63	70.99	-14.26	-1.24	22.01	-83.08	32.24	72.54	117.8	121.21
48.98	-85.56									-93.31	30.69					32.24	153.14	13.02	78.12																			-5.58	32.24	143.22	71.92	-13.33	-1.86	21.08	-83.7	32.24	70.37	118.42	122.76
47.12	-83.7									-93.93	30.69					33.48	153.14	13.64	74.4																			-4.34	33.48	141.36	74.71	-13.02	0.93	19.84	-83.7	31.93	68.2	119.66	123.69
44.64	-81.84									-94.24	29.76					35.34	154.38	14.88	69.44																			-3.72	34.41	141.98	79.05	-14.57	2.48	18.6	-83.39	31	65.41	120.9	124
44.02	-80.6									-95.17	30.07					37.82	155.62	14.88	67.58																			-2.48	35.34	141.98	82.15	-13.02	3.72	18.6	-83.39	32.55	64.17	122.14	124.62
44.02	-79.36									-95.48	32.55					38.44	158.72	14.88	63.24																			0.31	38.44	143.22	83.39	-9.61	5.89	18.29	-84.32	32.24	63.86	123.07	124.62
42.78	-77.5									-95.79	33.48					37.82	159.96	14.88	60.76																			4.03	40.61	143.84	85.25	-7.13	6.82	18.29	-84.63	32.55	62.62	124.31	124.93
42.16	-76.26									-96.41	34.72					38.44	159.96	14.88	58.28																			6.82	42.16	144.46	86.49	-3.1	8.06	17.98	-85.87	31.31	60.76	124.62	126.17
40.3	-76.88									-95.17	35.65					38.44	160.58	14.88	57.66																			8.99	42.78	143.22	87.73	0	8.68	17.36	-87.42	30.07	60.14	125.86	126.48
38.44	-78.74									-94.55	35.65					40.3	158.72	17.98	57.04																			6.82	44.64	141.98	88.35	2.79	8.68	17.36	-88.04	-368.59	-192.82	126.79	125.86
37.82	-79.98									-95.48	35.96					37.82	159.96	21.08	57.04
37.2	-81.22									-95.48	36.89					36.58	160.58	23.56	55.8
36.58	-82.46									-95.79	38.75					36.58	158.72	24.8	54.56
34.1	-81.84									-95.48	39.37					35.96	159.96	25.42	53.94
31	-81.84									-95.17	40.92					34.72	160.58	24.18	56.42
29.76	-81.22									-94.24	41.23					32.86	161.2	20.46	55.8
27.9	-80.6									-93.93	42.16					31	162.44	17.98	54.56
27.9	-80.6									-93.31	42.47					28.52	164.3	15.5	55.18
25.42	-80.6									-93	42.47					28.52	165.54	13.64	55.18
23.56	-82.46									-93.31	42.47					27.9	167.4	11.78	55.18
23.56	-83.7									-93	42.47					27.9	168.64	9.92	55.18
22.32	-85.56									-93	43.71					27.28	169.26	6.82	53.32
20.46	-85.56															26.04	169.88	4.96	52.7
18.6	-85.56															24.8	170.5	0	53.32
16.74	-86.8															24.18	172.36	-4.34	55.18
14.88	-89.28															24.18	174.22	-6.2	56.42
14.26	-89.9															24.8	177.94	-8.68	57.04
13.64	-91.76															24.8	180.42	-11.16	58.28
12.4	-94.24															27.28	182.28	-14.26	58.28
11.16	-96.1															29.14	182.9	-17.98	58.28
10.54	-97.34															30.38	183.52	-19.22	57.66
7.44	-95.48															31.62	186	-19.84	55.8
5.58	-94.24															32.24	191.58	-21.08	55.18
5.58	-93															32.24	192.82	-21.08	54.56
4.96	-91.14															34.72	193.44	-20.46	54.56
3.72	-91.14															35.96	193.44	-17.98	55.18
1.24	-90.52															36.58	193.44	-16.74	55.18
0.62	-88.66															37.82	194.06	-16.12	55.18
0.62	-88.66															38.44	195.3	-11.78	54.56
-0.62	-86.8															40.92	196.54	-9.92	54.56
-0.62	-89.9															42.16	197.16	-6.2	55.18
-1.24	-91.14															42.78	195.92	-3.1	55.18
-0.62	-91.76															42.16	196.54	1.24	54.56
0	-93																	2.48	57.04
0.62	-93																	2.48	58.9
0.62	-93.62																	3.72	56.42
0	-94.86																	4.34	54.56
-1.24	-95.48																	4.34	53.94
-1.86	-96.1																	6.2	50.84
																		6.2	48.36
																		6.82	45.88
																		6.82	42.78
																		7.44	40.3
																		6.2	35.96
																		5.58	34.1
																		3.72	32.24
																		3.72	28.52
																		3.1	24.18
																		3.1	22.32
																		3.1	20.46
																		2.48	18.6
																		1.86	17.36
																		2.48	14.88
																		3.1	10.54
																		2.48	9.3
																		3.1	6.82
																		1.86	7.44
																		3.72	5.58
																		3.72	4.96
																		-0.62	12.4
																		-2.48	16.12
																		-1.86	17.98
																		-1.86	20.46
																		-4.34	24.18
																		-4.34	25.42
																		-6.82	27.28
																		-8.68	28.52
																		-9.92	31.62
																		-10.54	32.86
																		-11.78	35.96
																		-11.16	37.82
																		-11.78	37.2
																		-7.44	35.96
																		-6.82	34.72
																		-6.82	34.1
																		-6.82	34.1
																		-9.92	36.58
																		-11.16	38.44
																		-13.64	40.92
																		-15.5	42.16
																		-16.12	42.16
																		-16.74	42.78
																		-12.4	41.54
																		-9.92	37.82
																		-7.44	35.96
																		-3.72	34.72
																		-0.62	34.1
																		1.86	34.1
																		3.72	33.48
																		7.44	34.72
																		9.3	32.86
																		6.2	32.86
																		1.86	36.58
																		4.96	38.44
																		7.44	41.54
																		8.68	42.78
																		9.92	44.64
																		14.26	45.88
																		15.5	46.5
																		19.22	47.74
																		22.32	47.12
																		24.8	47.12
																		27.9	46.5
[truncated: 118 more columns]

## Sheet: Figure 3d,e
	Panel d
	Human CD4+ T cell cortex surface tension (pN/um)
												Statistical analysis for all combinbations:
	Conditions:	DMSO	50 uM Blebbistatin	10 uM Nocodazole	Nocodazole+Blebbistatin	20 uM Taxol	Taxol+Blebbistatin	RhoA activator	RhoA inhibitor			One Way ANOVA
		239	124	796	87.1	419	369	299	161			Data Table: Data 7
		304	162	781	190	257	242	299	157			Factor A: 8 Groups
		286	241	291	141	262	322	318	201			DMSO, Blebb, Noco, Noco+Blebb, Taxol, Taxol+Blebb, RhoA act, RhoA inh
		334	124	278	221	283	336	252	132
		227	133	484	189	285	358	267	208			Analysis of Variance Results
		449	155	451	153	181	201	318	285			Source	DF	SS	MS	F	P
		149	159	584	143	206	233	256	245			Total	258	7.39637e+06	28668.1
		245	228	902	136	1184	198	252	230			A	7	3.24931e+06	464188	28.0949	< .0001
		348	158	367	168	473	283	371	188			Error	251	4.14706e+06	16522.1
		181	166	424	135	235	331	425	137
		251	157	485	205	197	182	265	137
		211	188	989	198	252	196	255	155			Tukey's All Pairs Comparison
		211	108	192	190	160	281	278	147			Comparison	Mean Difference	|q|	P	95% CL
		174	133	519	258	243	207	299	220			Noco vs Blebb	349.85	16.0429	< .0001	255.58 to 444.12
		215	52.9	559	186	543	243	213	139			Noco vs RhoA inh	333.25	14.666	< .0001	235.02 to 431.48
		152	169	242	252	981	454	187	187			Noco vs Noco+Blebb	325.829	13.2757	< .0001	219.73 to 431.92
		131	152	174	170	344	260	303	129			Noco vs DMSO	280	12.417	< .0001	182.52 to 377.48
		131	113	870	154	314	321	304	192			Noco vs Taxol+Blebb	240.257	10.8076	< .0001	144.16 to 336.35
		224	200	544	164	454	294	256	135			Noco vs RhoA act	215.452	9.4063	< .0001	116.44 to 314.47
		249	126	564	202	249	249	271	157			Noco vs Taxol	127.206	5.6824	0.002	30.436 to 223.98
		215	115	1084	121	415	281	301	135			Taxol vs Blebb	222.644	10.3767	< .0001	129.89 to 315.4
		218	169	636	158	509	246	321	113			Taxol vs RhoA inh	206.044	9.2042	< .0001	109.27 to 302.81
		218	126	576	162	538	210	272	165			Taxol vs Noco+Blebb	198.623	8.1968	< .0001	93.873 to 303.37
		167	143	396	197	985	200	254	162			Taxol vs DMSO	152.794	6.8794	< .0001	56.782 to 248.81
		300	178	555		234	225	339	167			Taxol vs Taxol+Blebb	113.051	5.1654	0.0075	18.442 to 207.66
		205	103	374		277	206	252	185			Taxol vs RhoA act	88.2457	3.9097	0.1089	-9.3253 to 185.82
		157	122	287		243	183	192	141			RhoA act vs Blebb	134.398	6.1098	0.0006	39.308 to 229.49
		173	172	188		192	198	247	125			RhoA act vs RhoA inh	117.798	5.1429	0.008	18.784 to 216.81
		169	155	367		206	180	278	159			RhoA act vs Noco+Blebb	110.378	4.4665	0.0372	3.551 to 217.2
		185	136	268		265	190	447	117			RhoA act vs DMSO	64.5484	2.8393	0.4788	-33.725 to 162.82
		209	143	371		300	328	230	132			RhoA act vs Taxol+Blebb	24.8055	1.1066	0.9939	-72.098 to 121.71
		144	174	402		304	269		193			Taxol+Blebb vs Blebb	109.593	5.1467	0.0079	17.544 to 201.64
		189	149			320	304					Taxol+Blebb vs RhoA inh	92.9929	4.1831	0.0658	-3.1048 to 189.09
			182			365	247					Taxol+Blebb vs Noco+Blebb	85.572	3.5524	0.1952	-18.557 to 189.7
			180				264					Taxol+Blebb vs DMSO	39.7429	1.8021	0.9076	-55.591 to 135.08
			141									DMSO vs Blebb	69.85	3.2297	0.3067	-23.64 to 163.34
			181									DMSO vs RhoA inh	53.25	2.3614	0.7067	-44.229 to 150.73
			87.8									DMSO vs Noco+Blebb	45.8292	1.8795	0.887	-59.575 to 151.23
												Noco+Blebb vs Blebb	24.0208	1.0136	0.9965	-78.422 to 126.46
												Noco+Blebb vs RhoA inh	7.42083	0.3024	1	-98.675 to 113.52
												RhoA inh vs Blebb	16.6	0.7612	0.9994	-77.669 to 110.87
	Panel e (top plot)																				Panel e (bottom plot)
		T cell speed (um/min)																				T cell motility (um^2/min)
		Human CD4+			Mouse CD8+			Human CD4+_														Human CD4+			Mouse CD8+			Human CD4+_				Human CD4+
	Conditions:	hDMSO	h10uM Noco	h70nM Taxol	mDMSO	m10uM Noco	m70nM Taxol	h5ug/mL Rho A II	h2ug/mL Rho Inh I												Conditions:	hDMSO	h10uM Noco	h70nM Taxol	mDMSO	m10uM Noco	m70nM Taxol	h5ug/mL Rho A II	h2ug/mL Rho Inh I			One Way ANOVA
		3.79266	9.30487	1.99535	9.0213	6.33108	4.55368	1.88881	1.44618			Human CD4+										11.9662	959.831	7.48405	57.0635	65.3634	8.00144	4.5247	4.80741			Data Table: Data 1
		4.89974	5.75723	33.5983	16.1888	5.38418	0.724803	0.424681	0.93264			One Way ANOVA										278.503	84.6239	145.646	217.325	88.2472	0.32702	0.667386	0.240683			Factor A: 3 Groups
		5.081	9.34922	4.96566	0.859357	7.01301	2.30112	7.31833	1.32458			Data Table: Data 1										50.0148	203.727	27.7977	0.824225	308.079	0.868537	408.418	1.98596			hDMSO, hNoco, hTaxol
		0.58146	6.91231	0.698275	7.90671	8.50869	0.803439	1.74749	0.714217			Factor A: 3 Groups										0.237264	148.367	2.14264	122.043	158.222	0.353769	1.2766	1.10501
		4.5729	9.25963	0.572007	5.72909	11.4074	1.66176	2.07731	6.30279			hDMSO, hNoco, hTaxol										29.1514	139.838	1.18521	55.5452	120.076	0.587279	10.6076	31.4032			Analysis of Variance Results
		1.27803	9.71575	3.5093	3.91214	5.48111	3.5714	2.45397	0.328096													12.3852	276.051	67.4323	9.74749	25.8528	3.63665	1.99211	0.336076			Source	DF	SS	MS	F	P
		1.92712	9.67888	2.52216	1.2576	12.6823	0.725978	1.7874	0.914926			Analysis of Variance Results										13.8165	200.589	5.67278	1.10915	381.106	0.363733	5.623	1.26142			Total	881	14061285	15960.6
		0.490711	10.1841	0.558466	3.0484	5.81223	2.41731	0.629044	0.702035			Source	DF	SS	MS	F	P					0.130509	316.969	1.04587	4.68849	150.811	2.47281	0.628185	0.923471			A	2	2.83485e+06	1.41743e+06	110.981	< .0001
		0.822602	1.91297	2.66843	3.13473	6.98452	0.593986	2.01014	2.37684			Total	880	7242.82	8.23047							0.920224	6.29926	60.4917	25.3028	63.1967	0.2264	28.5211	12.4387			Error	879	11226434	12771.8
		1.84568	5.77861	0.958644	7.57178	6.0952	2.61019	9.0558	3.08086			A	2	1854.98	927.49	151.144	< .0001					8.46618	67.4874	1.98341	82.5859	55.9606	8.64347	85.3151	6.78849
		3.74997	3.78835	3.1035	0.683438	5.18011	0.951543	10.4695	3.2159			Error	878	5387.83	6.13649							24.2891	47.6187	23.7641	0.523485	34.9915	0.203413	379.648	1.75719
		0.52135	4.65559	0.615234	4.41816	11.1447	0.733186	0.459933	1.16717													1.20943	128.297	1.05462	33.552	116.262	0.174977	0.580255	1.37456			Tukey's All Pairs Comparison
		1.10455	4.78498	0.57404	4.90928	7.38636	0.636348	0.512569	3.03922													4.44766	160.609	0.916328	49.99	33.9602	0.289889	0.56538	2.93116			Comparison	Mean Difference	|q|	P	95% CL
		1.8975	4.82241	1.56044	3.46382	4.69755	0.601585	0.54175	4.36055			Tukey's All Pairs Comparison										3.02846	73.0354	5.78023	7.08375	10.356	0.249958	0.48072	37.8279			hNoco vs hTaxol	124.546	19.3138	< .0001	103.14 to 145.96
		0.259142	8.30217	0.710597	4.74713	3.13285	1.27003	5.42411	2.01929			Comparison	Mean Difference	|q|	P	95% CL						0.137729	70.0531	0.769941	10.5257	8.84333	0.435122	23.5928	2.75875			hNoco vs hDMSO	107.554	16.3058	< .0001	85.654 to 129.45
		1.70793	8.12957	0.763412	1.84563	6.36581	2.42406	8.66125	2.88619			hNoco vs hTaxol	3.14385	22.2211	< .0001	2.6741 to 3.6136						6.23495	219.279	1.37642	1.12242	85.1586	3.0476	71.8326	9.15176			hDMSO vs hTaxol	16.9916	2.4979	0.1816	-5.5928 to 39.576
		6.87533	8.70207	1.58132	3.7747	4.8521	0.464367	6.26323	6.93777			hNoco vs hDMSO	2.81926	19.4993	< .0001	2.3392 to 3.2993						155.897	398.588	2.2952	22.8786	29.9257	0.315699	104.112	263.545
		2.37234	4.56107	0.573964	5.22561	3.70973	2.53764	1.17209	5.31287			hDMSO vs hTaxol	0.324587	2.1751	0.2736	-0.17087 to 0.82004						21.14	159.647	0.743224	82.885	6.88123	1.60463	4.95358	28.7881
		1.73788	6.03743	0.647943	0.538448	7.23013	0.384507	4.39391	1.71537													7.68956	94.078	0.693115	0.420822	67.2115	0.292504	35.0389	1.83638
		2.28698	7.0777	2.22435	6.73366	3.11633	0.602421	0.987483	3.26938													8.42199	90.7091	4.07982	53.2022	7.06517	0.152843	0.531969	2.76771			Mouse CD8+
		2.32183	8.09384	0.622465	9.12659	2.74881	1.07575	7.51657	1.92766													5.91266	240.728	1.28744	93.8454	33.5993	0.258588	69.4168	1.21817			One Way ANOVA
		1.57491	4.50539	1.35448	1.16025	7.88349	3.18912	0.660674	1.77446													5.90688	20.7023	1.71879	0.900491	60.3321	7.26461	0.664011	2.00434			Data Table: Data 1
		0.328352	2.94345	0.561516	2.31197	6.74825	0.744077	6.4704	4.98064			Mouse CD8+										0.107422	35.0204	1.1023	0.553974	37.1747	0.42774	232.958	47.738			Factor A: 3 Groups
		1.48742	4.4797	2.04676	14.5022	2.89143	0.607324	6.6543	4.14232			One Way ANOVA										10.1302	117.364	3.90816	288.152	1.35952	0.230034	116.639	19.5786			mDMSO, mNoco, mTaxol
		4.8853	4.78992	2.04279	4.73056	4.59664	0.621249	8.03118	3.7692			Data Table: Data 1										32.7619	65.0932	1.91092	27.6846	43.3936	0.43351	249.034	2.16991
		4.15179	7.54548	0.991771	5.89154	7.31045	1.06825	8.04092	2.21144			Factor A: 3 Groups										35.8934	107.808	0.860169	71.8057	43.8961	0.325695	163.476	2.6945			Analysis of Variance Results
		2.27565	7.46744	3.73384	5.57355	4.60711	0.940774	7.70567	4.15292			mDMSO, mNoco, mTaxol										13.277	182.613	25.6729	70.2558	19.4254	0.228877	178.56	12.1986			Source	DF	SS	MS	F	P
		3.58268	6.50386	0.631215	9.92965	5.42735	0.771221	2.66756	0.479285													18.2196	132.774	1.17133	20.9315	112.884	0.259959	1.4564	0.908341			Total	1033	6.51953e+06	6311.26
		1.00997	6.19606	0.93208	3.89213	5.82903	4.41077	4.2418	1.29547			Analysis of Variance Results										3.23572	481.155	2.49449	2.66267	37.9004	36.2423	18.4711	3.72182			A	2	710037	355018	63.0044	< .0001
		1.80449	9.40878	8.56552	3.66978	10.4363	5.83534	6.99134	1.17602			Source	DF	SS	MS	F	P					8.02334	87.7174	128.495	6.24583	43.829	38.8269	93.0029	4.6326			Error	1031	5.8095e+06	5634.82
		1.06417	3.72572	5.83067	4.12591	5.89371	3.89283	5.42545	0.431626			Total	1033	11145.4	10.7894							13.9778	37.4399	35.5318	8.41599	25.4465	4.00524	35.39	1.16246
		4.60959	5.87665	1.09183	4.17771	4.87138	1.00443	3.45574	1.21028			A	2	2416.34	1208.17	142.697	< .0001					145.41	83.2178	4.41421	31.2101	24.4043	0.289562	17.2053	0.905133
		0.395886	3.84235	2.52901	5.97168	6.73489	1.83355	3.05694	1.23297			Error	1031	8729.11	8.46664							0.945921	38.0615	12.8653	61.9833	33.0983	2.88375	10.6816	0.922693			Tukey's All Pairs Comparison
		4.66698	5.59887	2.57644	7.32776	6.88758	0.622288	6.25208	0.840334													56.3824	52.5549	26.8916	106.557	104.578	0.276915	87.4998	0.516189			Comparison	Mean Difference	|q|	P	95% CL
		2.89626	5.72724	0.529777	0.436161	4.61845	0.523088	5.32871	0.321123													19.7739	48.6072	1.17512	0.239531	18.287	0.219185	61.2531	0.45864			mNoco vs mTaxol	63.1989	15.8675	< .0001	49.978 to 76.419
		5.19248	4.7403	0.518888	9.25032	6.42037	0.812524	3.74454	0.282233			Tukey's All Pairs Comparison										75.1083	108.973	1.19505	102.735	128.577	0.158011	14.8921	0.296001			mNoco vs mDMSO	31.4439	7.805	< .0001	18.071 to 44.816
		3.92226	5.8449	5.99583	8.46448	7.37659	0.918541	2.81293	2.26006			Comparison	Mean Difference	|q|	P	95% CL						110.367	106.02	66.1841	138.692	293.738	0.184246	17.271	3.77002			mDMSO vs mTaxol	31.755	7.6597	< .0001	17.994 to 45.516
		9.83937	5.71703	8.48519	5.07391	5.92751	0.783726	9.90561	0.589398			mNoco vs mTaxol	3.68243	23.8516	< .0001	3.17 to 4.1949						121.08	107.743	71.6905	127.191	133.541	0.420018	79.7516	1.60592
		0.290684	5.85905	0.563446	7.42771	6.87599	1.99799	6.72162	0.812438			mNoco vs mDMSO	1.54001	9.8615	< .0001	1.0217 to 2.0584						0.104632	345.572	0.533562	46.2257	40.477	2.06843	75.0387	0.420395
		0.43569	7.20785	1.27194	4.21266	3.53796	0.689121	3.09538	1.17536			mDMSO vs mTaxol	2.14242	13.3318	< .0001	1.609 to 2.6758						0.131739	399.048	3.73404	22.8339	2.71257	0.202461	61.9307	1.08301
		0.789486	8.02225	1.62029	4.75514	7.86682	1.05752	3.80779	1.54663													2.4299	61.8257	2.77272	45.8493	46.8315	0.285393	40.6549	2.14737			Human CD4+_
		1.77747	8.88399	1.5979	5.84146	4.10111	2.03288	4.98973	2.69551													6.63521	79.5664	1.91142	54.7697	30.1335	1.45901	97.9276	36.9727			One Way ANOVA
		2.61733	10.863	1.18284	4.93594	6.07954	1.19119	7.77042	2.52402													4.30351	118.02	4.54967	44.7955	18.0866	0.144482	87.1701	20.9912			Data Table: Data 1
		3.18687	9.58035	2.68315	3.46824	5.53436	4.61737	4.8336	2.39237													11.8337	98.5613	10.0578	17.2801	27.6911	10.5723	59.649	5.81473			Factor A: 2 Groups
		0.837096	9.71765	4.52027	5.07502	3.84234	2.92133	3.92831	0.665697			Human CD4+_										0.497415	121.529	111.102	45.4446	20.1518	7.36264	108.326	0.441118			RhoA act, RhoA inh
		3.94571	10.056	2.77772	4.66481	6.77691	2.89289	4.01617	9.33058			One Way ANOVA										24.5828	149.924	5.14423	25.7711	59.0744	2.23867	32.7961	34.2422
		4.34782	9.51843	5.72661	3.81549	2.1531	11.8458	6.9656	1.22512			Data Table: Data 2										6.63523	122.608	36.0557	14.9635	1.23089	26.4294	139.037	1.89983			Analysis of Variance Results
		6.03759	7.73652	6.43783	4.36401	1.97898	5.4076	6.60048	4.22839			Factor A: 2 Groups										33.2217	109.709	66.2985	60.1767	5.86073	4.11785	71.8009	16.5944			Source	DF	SS	MS	F	P
		3.87593	8.1468	7.79779	5.39291	10.2746	2.00457	2.45754	1.23246			RhoA activator v RhoA inhibitor										48.7116	77.6025	79.08	32.5233	73.0726	1.70753	2.8238	2.74814			Total	989	6.36204e+06	6432.8
		5.49338	7.54052	8.15015	4.67276	4.20274	2.21584	0.57565	0.857057													107.449	171.603	153.322	25.5045	12.0106	2.33358	0.952037	2.68516			A	1	579636	579636	99.0385	< .0001
		1.04523	1.76603	5.60471	6.43026	4.49233	1.22912	4.75359	2.84881			Analysis of Variance Results										0.724775	0.677598	166.268	78.4375	60.0374	0.451648	50.9036	10.5895			Error	988	5.7824e+06	5852.64
		4.66915	5.94214	2.82205	6.52853	7.15437	1.26675	3.6952	1.28904			Source	DF	SS	MS	F	P					54.2561	194.991	5.27129	98.301	30.851	2.87502	9.37319	14.5436
		2.26504	5.55688	4.71904	7.6026	2.3947	2.52951	4.02894	0.538935			Total	989	8343.72	8.43652							7.0174	85.8353	10.9746	116.309	4.48607	3.39399	30.0256	0.971704
		2.03064	5.36714	4.03935	5.10442	1.15828	6.47087	4.33681	2.45866			A	1	1802.17	1802.17	272.189	< .0001					6.30282	236.811	29.8915	25.8902	1.66165	38.7502	31.3678	6.27823			Tukey's All Pairs Comparison
		5.68641	5.68678	1.00018	3.6821	3.69553	0.885827	2.27514	2.95822			Error	988	6541.55	6.62101							49.1405	177.695	1.01905	78.8414	43.9303	2.06621	14.5388	8.03142			Comparison	Mean Difference	|q|	P	95% CL
		3.05904	7.21759	4.26408	5.34189	5.93841	3.31211	5.19896	4.5013													14.2285	218.858	33.4282	92.1073	68.406	34.6763	26.6435	8.71215			RhoA act vs RhoA inh	49.252	14.074	< .0001	39.54 to 58.964
		3.50592	5.15879	4.14179	5.26141	6.02454	0.86512	3.50438	5.29093													23.5511	112.713	38.1757	94.7497	28.963	0.337248	53.9077	12.0424
		3.7596	7.95894	2.77466	3.96397	14.8611	0.790444	3.60709	2.92906			Tukey's All Pairs Comparison										14.3559	32.7094	13.6801	53.0065	113.786	0.331583	2.05909	5.00413
		1.75239	4.20717	6.11995	5.42249	12.8109	1.9273	3.93963	5.50929			Comparison	Mean Difference	|q|	P	95% CL						4.96801	21.9956	93.0388	138.418	228.7	3.30135	12.7005	24.3657
		2.04359	9.23037	2.64881	4.78787	7.7719	0.94194	0.557222	2.55612			RhoA activator v RhoA inhibitor	2.74627	23.3319	< .0001	2.4196 to 3.0729						3.77306	375.631	4.38517	68.0828	63.595	0.490852	0.691032	28.0587
		1.35987	6.51089	4.72818	5.26696	6.27311	0.722333	2.48758	4.42662													0.755956	105.876	39.1829	42.1587	88.1926	0.365855	10.5829	2.8841
		5.208	8.29769	7.02242	3.91241	5.86443	1.14344	5.18066	1.09335													47.3572	401.669	78.8038	11.335	88.8238	0.802329	71.8172	2.59491
		2.70421	8.02031	5.46193	4.12951	5.85587	0.57266	6.63468	2.27789													3.47659	229.007	46.9291	15.1429	149.186	0.333651	63.8816	1.98567
		8.3888	10.767	8.18373	8.20468	6.2151	0.637268	5.53639	1.02012													211.029	191.238	99.848	52.27	207.646	1.83599	69.1816	2.63988
		1.90518	9.35067	4.26037	6.41837	4.36027	0.81631	2.01888	0.36827													1.09262	227.452	61.5969	148.744	116.353	0.329452	1.43969	0.696138
		1.38793	6.88184	5.78727	5.69562	6.79158	4.89899	6.97285	1.24889													0.684314	224.271	57.2517	23.0949	259.276	26.2092	90.326	2.60787
		1.37586	11.6147	5.59823	4.41788	9.66494	4.74935	9.92083	1.1343													0.63606	274.727	100.221	11.9003	221.781	7.91974	874.21	1.70977
		1.64022	7.83343	4.94554	0.993354	4.9637	0.925477	8.95014	1.77355													0.815035	241.377	97.8713	0.933599	28.3698	0.640368	682.158	5.03898
		7.81789	7.66142	4.52463	0.867645	6.40299	3.68462	7.99952	1.06748													143.269	191.339	152.533	0.569487	50.1571	10.3995	799.631	4.56084
		1.3686	7.43118	0.949478	0.580552	7.2379	5.54567	2.35634	4.0679													0.749174	342.779	4.78522	0.564633	56.6569	18.6922	5.18963	33.9305
		1.7869	8.48889	4.97839	3.13705	6.99471	9.22492	7.54677	1.52751													4.01859	264.253	74.6035	3.92642	227.644	71.0247	111.609	2.41483
		1.39533	6.63775	0.597923	1.33453	7.53469	2.07216	6.61436	1.09016													0.797198	447.998	1.36185	0.82112	26.2249	2.92928	145.971	1.11749
		3.48928	6.61991	7.55646	5.23683	5.05446	0.520252	2.55692	1.30562													7.76784	249.74	39.945	43.8515	8.13251	0.417522	16.9616	3.81592
		3.54213	5.93887	1.98102	0.492166	5.58093	0.682939	2.43092	2.78274													12.9762	56.3047	12.6175	0.863568	27.0265	0.266652	5.09993	35.7639
		1.62544	8.83042	6.88164	2.67294	0.768838	0.429376	3.8813	1.30539													1.06567	49.7855	39.1667	1.94373	0.388489	0.375774	11.9498	0.722768
		2.51598	4.10766	2.95263	0.766689	3.6029	1.40337	6.89884	1.01335													6.90329	31.017	11.5939	1.14338	26.3545	1.97259	186.056	1.08809
		4.01826	4.88949	3.05433	4.49831	4.89936	1.18723	5.7664	1.63794													17.3463	47.5226	10.5176	33.78	10.8554	0.765581	105.874	5.71011
		4.5192	4.92568	3.83392	1.14373	2.79582	0.789749	3.0852	0.870387													26.484	57.9419	23.8532	0.693598	6.41695	0.298788	40.3793	1.18428
		3.16998	4.89295	1.37134	4.87683	1.07068	0.822409	3.36115	0.410473													42.7871	68.3846	8.13997	9.48788	0.573256	0.285535	11.6422	0.0931812
		2.33559	4.17827	1.38301	5.7224	5.76399	3.86495	3.91882	1.28166													130.487	43.4875	6.97131	50.2233	25.9184	2.99969	19.5406	0.868898
		3.63065	4.2701	0.647909	5.64698	9.06056	1.83825	3.93532	2.16804													80.2803	46.2228	0.30084	51.3219	84.9953	0.63721	18.4744	2.4329
		4.02197	4.1074	1.67954	5.44439	13.2548	2.43963	5.41917	1.0704													96.1264	49.2397	2.32183	20.313	64.9201	16.1724	43.5283	0.957134
		1.74764	12.0346	0.549169	2.3759	8.76327	1.10911	3.17768	0.717772													0.556132	804.322	0.992409	1.74485	75.8978	0.717193	17.0255	0.246061
		3.48743	7.43094	0.466373	4.68287	5.87094	3.03448	5.66528	0.532155													27.2738	166.424	0.658737	10.285	40.9461	2.25478	49.4469	0.453539
		0.927318	7.21891	1.04652	4.83655	8.64821	1.00469	4.5502	0.433222													2.84076	102.3	2.01516	101.159	128.014	1.91371	62.1859	0.229974
		1.47685	5.84137	0.794678	0.815901	9.29275	0.546466	4.79931	1.12872													2.70376	232.685	2.82586	0.721415	206.378	0.400632	53.564	1.02491
		2.03757	5.66143	0.582343	4.11607	7.82753	0.422214	7.53559	2.28488													2.35556	81.3519	0.800003	29.056	129.524	0.334133	25.0434	15.6793
		3.91581	6.55554	5.47541	3.02445	8.63132	0.966937	7.06921	0.975746													11.5058	57.3545	93.6825	6.92937	133.28	0.307864	85.3444	2.54452
		3.72493	8.10834	0.563059	1.79578	7.18626	0.625002	3.50026	0.792541													147.882	424.847	1.35968	2.07048	131.822	0.269356	21.4557	0.981128
		0.325666	11.096	0.427587	8.81482	12.3396	3.77169	2.52817	0.770986													0.122435	374.172	0.49404	67.8091	203.25	10.567	7.78662	0.281011
		1.80361	5.85139	1.77431	7.01022	12.019	1.44386	2.75999	1.15331													0.848555	49.4746	2.78734	97.0607	311.312	0.534817	23.1017	1.67696
		2.89395	3.59756	2.04673	5.36199	11.141	1.58514	4.24039	0.856964													34.392	2.59626	4.07359	15.8599	285.151	0.459375	40.5521	0.593987
		2.92151	3.11548	0.771599	5.13237	9.64685	0.411368	4.79191	0.540984													11.8663	7.78588	1.81136	45.1284	160.074	0.311179	66.6208	1.07766
		2.4405	1.10616	1.74823	1.68664	3.81815	0.837365	4.19688	1.56485													8.75501	0.952532	1.61269	3.50221	4.3543	0.874416	27.1308	0.550781
		0.427003	5.95716	0.451619	10.8911	8.32012	0.84584	5.26369	1.91059													0.162604	70.048	0.749192	116.17	64.2685	0.472135	43.734	2.56248
		0.832097	5.99591	1.48862	4.39553	3.90679	0.549535	6.07983	1.28198													0.52482	280.74	3.88455	33.5224	9.5063	0.323065	72.6964	2.04818
		1.24472	5.11609	5.89276	2.22182	5.677	0.436571	6.36565	1.34088													5.72831	85.4149	32.4418	7.3613	57.5163	0.316612	69.6122	0.321933
		0.535546	2.13505	7.00389	3.59847	3.66523	0.355635	3.05626	4.05298													0.226716	17.9737	39.663	10.6909	29.0732	0.427748	193.722	18.6262
		10.9616	3.99105	3.89296	4.08444	5.55399	6.74244	3.34377	4.06786													109.762	19.2873	33.0686	37.7096	26.6734	63.2626	26.2443	22.1965
		0.310044	3.92004	1.48497	5.7508	8.42621	0.72522	4.20306	4.72342													0.0633611	28.4337	6.95539	26.2593	105.043	0.205526	52.4147	22.5682
		0.386798	4.78777	1.14141	6.72208	5.72193	1.34518	3.47635	3.96649													0.0731569	83.5938	6.40041	67.1749	51.0144	0.787863	39.614	20.3863
		0.996364	4.7818	1.52972	5.96457	1.49326	2.1408	3.10765	0.356494													1.475	380.005	19.3088	112.525	0.247505	6.04437	43.6284	0.327835
		5.23815	4.3656	3.22684	3.50053	7.76431	6.58275	1.19339	3.42219													38.8526	230.173	24.657	7.63403	128.344	34.5386	1.68581	47.1807
		5.81273	1.7008	1.42164	3.37239	10.2395	2.38343	3.33434	4.12049													95.4912	13.7831	1.72971	13.3918	213.862	2.16609	30.7386	93.0964
		3.73254	9.46786	2.49574	4.85794	10.4506	2.92746	3.36353	0.493331													20.5402	1432.22	9.13665	27.679	285.042	2.24236	62.668	0.181543
		4.78679	7.397	1.03118	3.93333	5.47212	1.70681	7.79356	1.44338													58.0896	658.455	1.42966	8.94245	18.2389	1.82523	102.05	3.27719
		1.94144	8.92344	1.53557	6.98862	7.65355	2.16089	9.29073	0.97477													6.45553	366.46	1.58828	61.3522	86.9852	2.34882	161.766	1.42074
		1.72222	7.1686	4.32621	7.01058	0.409147	2.92321	6.16337	3.80818													1.93652	135.068	13.8034	107.841	0.11852	10.1047	169.867	6.6594
		0.318895	8.56884	3.04335	2.55947	4.37204	5.81107	1.90015	0.616726													0.0757026	210.132	11.4753	4.33441	14.3851	88.5551	12.3532	0.190548
		3.9741	4.14052	1.17589	2.07507	3.38479	5.64571	0.65534	4.93191													19.622	8.62875	2.14809	3.67683	18.2216	46.649	1.26781	8.80013
		8.29957	4.26106	3.21066	5.67956	4.64124	2.08608	0.500684	2.33445													196.506	45.5359	4.40189	33.6461	50.0111	3.00787	0.340805	7.69333
		9.46269	3.03673	1.6767	5.45479	1.61498	2.97214	3.99866	4.82345													88.1183	12.2476	2.33219	24.8474	15.3781	3.96275	51.6307	110.038
		7.42219	3.89175	3.12858	6.3835	4.22317	4.62178	0.408842	0.578137													144.806	35.474	9.13544	52.6932	49.4791	37.3764	0.449786	0.143946
		0.81379	10.2016	1.34879	6.14758	5.00067	1.807	1.09151	6.92281													0.990153	503.303	1.23765	33.7947	28.1514	4.66981	0.489731	195.404
		3.42907	10.7172	6.95538	3.7479	4.10641	3.29744	1.28215	1.60297													28.1876	465.045	135.354	12.8085	5.84965	3.62878	0.982166	2.68924
		1.63613	8.08269	11.0076	5.92194	8.50673	3.47808	4.85172	2.60213													4.43039	993.702	196.615	67.8243	149.576	25.8778	47.0865	2.0049
		1.15763	11.0627	0.482441	3.24552	6.41942	1.16447	4.74813	5.47427													3.71249	330.944	0.0986736	26.0734	53.9434	0.46376	98.4325	12.8411
		0.565341	8.92906	3.11237	2.71378	4.81731	0.784319	0.373679	5.27977													0.0638298	301.762	5.07019	7.76662	35.1437	0.2828	0.638096	21.1576
		2.1108	7.76118	7.13623	6.42389	1.47839	3.58321	7.18879	4.83503													2.66949	365.931	45.9718	36.3184	0.762537	1.68815	52.7021	28.6461
		2.51784	9.99986	1.44882	2.98911	4.69869	1.05162	7.05367	3.76659													5.86905	163.163	0.769131	13.5621	27.2353	0.660384	81.5638	5.98596
		6.24238	9.27376	0.53809	6.28549	7.30488	0.55393	2.85167	6.17701													163.694	143.53	0.0763736	113.883	67.9899	0.0571133	30.1025	36.9902
		1.39965	9.37579	1.06076	6.78578	5.18681	0.868187	0.867755	3.73741													7.21159	118.025	0.994863	23.0267	17.9842	0.203848	0.899833	10.5686
		1.58753	3.42895	0.488936	5.47829	3.14762	0.836127	5.37845	2.82808													4.30644	25.4604	0.0948314	31.3338	8.48289	0.11893	54.9098	4.80014
		3.70251	3.53419	0.576158	3.50983	4.90895	0.44655	5.59667	3.81972													4.54841	7.16482	0.143234	7.08882	44.004	0.106156	42.6278	5.79086
		1.16593	2.75965	0.456933	2.78542	9.06772	0.973112	4.06147	3.13989													2.11945	15.8797	0.268561	34.2391	47.1913	0.446303	154.771	5.80361
		1.88887	5.42649	1.64186	1.23613	3.51039	0.351714	3.10389	2.83672													2.22179	33.1845	1.02648	1.11604	11.8028	0.0624154	26.6087	4.77949
		1.44084	6.25912	8.48615	2.98905	5.15097	0.975142	6.12209	2.90174													2.42025	49.0078	66.4226	6.88375	43.8335	0.322151	37.5591	6.10786
		2.56831	6.14801	0.987512	8.49994	6.53973	2.61448	5.74481	6.55296													3.3908	95.2432	0.4522	215.976	126.996	3.22075	50.1232	37.725
		1.55733	7.03101	0.356584	0.484353	6.83914	0.842268	8.73666	4.50115													3.90274	206.88	0.178377	0.362638	189.371	0.175564	131.804	23.2316
		1.61075	5.3713	0.670151	3.7963	35.1626	0.410804	7.20008	0.481271													2.90679	143.426	0.132902	20.5813	1498.68	0.0787014	64.8792	0.0641256
		5.33012	5.28756	0.406967	0.717367	5.02487	1.68164	7.59236	1.15461													139.884	12.1355	0.11416	2.25641	13.1116	0.293659	128.106	1.4611
		1.05985	3.27518	1.52646	0.519356	4.59987	0.542306	4.97189	0.527593													1.68805	51.6266	3.40695	0.322195	59.5977	0.0713801	192.607	0.466316
		1.17707	2.18993	0.32752	4.57622	7.199	0.465642	3.48244	6.35455													1.7859	13.2262	0.125598	42.8741	60.4167	0.100178	9.51742	65.5831
		2.18094	4.17477	0.314361	2.39197	3.77932	2.0655	2.46118	3.76304													4.78095	51.469	0.0633668	12.2955	11.6804	1.17835	6.10512	10.3966
		2.4175	3.11154	0.486625	4.57588	4.51719	0.412058	12.1918	0.640871													6.44538	46.6405	0.106917	35.0736	35.6189	0.0927919	112.246	0.666905
		2.86472	3.63014	1.39485	1.9277	9.65016	3.9748	2.64015	0.796455													12.4284	33.7708	1.25939	1.04857	57.655	26.7649	27.9218	2.28059
		1.9671	13.7312	0.489464	8.25362	5.46705	0.358081	7.08529	0.715359													5.62258	138.744	0.353436	124.745	15.6307	0.0524024	438.709	0.364476
		1.88617	10.0939	0.991992	9.40938	7.82426	1.91228	5.7701	1.97078													5.33151	219.257	2.73154	142.931	40.5677	0.451727	222.645	15.2114
		1.91872	7.41926	1.47669	9.6653	6.6102	1.21086	6.67404	0.773585													5.62917	207.158	1.10019	128.051	64.2872	0.244267	127.013	0.210344
		2.06114	8.48175	0.481412	6.55809	6.59243	0.656721	6.55088	0.763109													5.65296	385.55	0.0965737	73.921	32.6537	0.227656	244.996	1.65004
		2.24551	5.67991	1.36381	8.11069	6.68938	0.231271	8.1325	1.51111													22.2247	72.6853	2.15469	91.2306	58.5943	0.0831059	651.459	6.04244
		4.26925	3.41071	0.657283	7.36727	0.429628	0.650051	5.64261	3.76351													26.1586	30.9642	0.588997	409.894	0.514408	0.193637	212.292	5.91297
		4.02236	7.49359	2.01604	10.8259	3.89346	0.383657	4.46904	2.60768													46.5197	79.7551	11.5265	112.534	29.306	0.103248	170.133	2.16413
		5.89267	6.20494	4.78523	5.58172	7.11773	0.753272	8.55262	0.450992													83.4616	235.402	30.1068	18.1387	58.2296	0.169126	54.6924	0.124133
		1.137	9.62327	0.437424	3.44055	9.02374	2.03139	0.791521	1.45314													5.08384	326.275	0.151003	12.3685	107.694	5.18835	0.935034	38.8575
		2.0703	6.03587	0.730518	6.6867	9.11937	0.575569	0.981188	0.490587													11.509	396.722	0.253245	27.0571	89.7716	0.089536	0.665299	0.160271
		0.340787	6.17801	3.04487	4.93579	2.58582	1.96144	4.63697	7.19646													0.0591168	243.594	8.15348	9.45167	5.21973	0.978549	49.0542	24.6672
		4.11157	7.83733	1.82629	9.40453	4.24717	3.42059	3.51898	5.74986													100.451	396.782	3.03033	115.455	24.9538	5.38063	36.2313	12.5748
		4.70083	6.01305	2.54553	5.15847	6.11428	0.480633	8.33392	0.469088													74.3119	209.939	4.67607	58.6917	29.2617	0.103943	158.212	0.179396
		4.84133	5.50679	4.91324	8.66674	6.34335	0.818798	3.24348	4.63477													573.594	162.69	47.7789	308.677	21.3007	0.138471	25.3675	60.5081
		6.45833	7.28526	2.57248	6.19235	4.6351	0.606971	2.42319	5.98606													125.987	78.3956	16.4317	10.7882	36.9602	0.162615	4.13832	67.3084
		6.28178	6.29137	2.2905	4.17629	1.15899	0.939087	5.25538	0.726939													96.0952	65.2106	17.6834	4.3843	0.934968	0.0900535	35.6652	1.87865
		8.48422	2.35046	2.10232	5.83329	3.68888	0.759222	5.58612	7.11251													201.199	32.3919	2.15374	11.2799	19.9218	0.141837	66.6246	76.4017
		4.59232	3.09579	1.53679	11.7951	5.55612	0.650714	5.02923	1.92863													76.1719	49.6383	2.27826	33.005	34.1574	0.179316	53.9172	1.61455
		3.53524	5.30467	2.78411	12.0406	4.16731	0.607009	4.79942	2.65041													44.8407	73.1863	10.8544	55.6366	5.62634	0.0643343	72.5981	39.0503
		4.69917	4.68722	4.65371	2.14948	3.58726	1.85277	7.1273	3.56678													64.2478	86.5338	11.0897	4.2837	16.1986	1.87191	33.2492	30.8911
		2.65261	4.77009	2.67866	2.49295	6.92449	4.25525	7.69953	2.93431													58.2115	46.4099	26.5035	5.68865	118.67	10.812	120.245	43.127
		3.76721	4.20164	5.12642	2.88518	7.88785	0.979082	7.0055	0.680198													40.4449	60.5576	39.8825	6.29173	119.96	0.183627	86.7975	0.361197
		4.93972	4.00139	2.54075	2.79208	4.41184	2.21124	5.85922	2.80189													48.0218	45.1318	5.46685	7.00253	30.4875	1.33948	82.936	5.02505
		1.9583	4.53186	0.523161	1.86291	4.8792	1.91494	5.54162	2.60132													5.93482	15.1545	0.0756347	5.12652	27.9015	1.54092	32.2044	1.4509
		1.37247	6.10139	1.0787	1.62652	6.75766	2.06284	7.49868	2.67003													3.50833	95.4976	0.95142	5.68773	12.2488	2.41813	93.1851	3.76052
		3.4445	4.77424	0.842145	3.87797	6.13267	0.993605	7.05923	6.02537													28.1084	61.9228	2.55585	13.225	34.5123	1.30761	45.9051	42.9717
		0.593052	6.65018	0.352074	4.66768	7.20126	1.27681	3.68569	5.01089													0.819306	61.2145	0.0711488	48.0591	22.0738	1.09186	105.999	38.5139
		2.32301	6.80344	1.4729	5.55104	2.57873	4.53411	4.84062	1.8323													44.3936	81.6503	9.18729	35.1249	13.2593	8.08542	61.4153	10.4255
		5.31699	4.15661	2.7554	2.44137	4.13604	1.78158	9.14077	2.42879													128.717	38.9993	35.216	4.96878	20.0562	3.80748	131.888	4.1359
		2.39158	12.6975	0.484106	1.73466	5.66046	2.64741	6.83748	2.36861													9.59885	117.554	0.164543	5.00687	43.8635	1.46024	161.321	2.87285
		1.34019	15.7428	0.9427	4.04856	1.73716	2.53201	7.47506	0.942838													10.4124	323.317	1.1952	38.6732	0.587763	1.08685	195.139	1.0576
		1.45819	11.2832	0.584099	4.15992	3.10584	1.58641	17.1863	4.54351													5.55118	975.689	0.199715	41.5911	23.6447	0.544808	208.026	132.686
		4.5289	8.06636	0.837255	7.22934	3.38014	1.47472	4.79171	10.2878													36.1702	106.007	4.80723	87.2996	17.3965	2.54786	24.8784	66.186
		4.74269	6.93079	1.60427	3.97684	6.04309	4.74678	5.55253	2.1696													42.3875	77.5546	3.41132	24.4423	31.1313	2.7031	33.4689	2.25861
		2.3729	4.91838	6.40268	1.70316	0.818396	1.2219	6.60018	3.03357													31.5883	45.4108	21.8741	4.43036	0.85832	1.3636	55.1275	11.197
		1.28163	5.87539	3.05222	4.58425	5.33723	9.86963	5.56963	7.7178													18.4517	34.7816	8.24594	20.9776	36.0906	167.138	22.7928	211.606
		2.60671	5.55158	1.6435	4.4615	7.42005	9.47435	4.87548	6.92004													30.2439	81.906	18.5264	4.91329	79.7731	21.6718	50.123	172.31
		3.56367	6.12747	0.453411	5.02139	4.67538	6.42829	3.13653	3.80963													12.9854	84.5322	0.363674	14.0162	28.6593	42.5391	4.9358	47.1575
		5.84258	7.48668	0.468337	7.69213	2.60991	1.51404	0.680874	3.20306													154.465	300.884	0.171631	98.4398	3.86418	1.03482	0.708409	19.5248
		4.35866	6.96004	9.06646	2.52867	2.7607	3.06403	3.04155	1.00718													62.3216	88.5513	42.1163	3.77768	12.0822	2.56189	16.9382	0.873555
		4.40857	4.21714	3.04651	4.37308	9.69701	1.71223	3.30074	5.01848													32.0521	296.976	1.11426	20.6878	112.292	2.36031	3.83551	10.5917
		4.29333	6.23011	0.344136	4.9962	10.8776	1.66629	6.22143	2.95708													35.3433	81.9711	0.0578346	32.9605	161.44	1.41549	90.3687	4.42518
		2.5921	4.49187	2.80358	1.81705	11.0452	3.52438	5.87039	3.22273													9.60394	29.2848	16.6949	8.06816	188.495	3.71391	21.0825	14.4757
		5.14018	8.31133	1.834	5.40515	12.6855	2.4629	1.56315	0.526197													71.0283	109.192	80.9591	60.189	253.663	1.27193	1.97515	0.38505
		4.17944	5.59112	6.06232	5.98248	3.079	6.89571	3.93983	0.651196													26.0476	61.6495	69.7756	47.127	14.0075	18.8629	7.0715	0.312318
		2.64176	3.00867	4.51457	3.70733	4.36922	5.11399	7.54111	3.22013													7.49294	32.3559	38.9882	12.4187	12.4304	4.2852	24.2309	12.1084
		4.98181	5.18613	6.73984	3.32506	4.48078	5.34078	4.67495	2.48202													5.6949	190.49	108.077	10.7306	16.888	6.68668	231.9	5.06016
		4.21671	3.58993	7.29218	3.59891	4.64053	5.53525	5.37618	1.48917													41.4649	34.356	48.0479	14.4597	9.79885	24.8129	34.9542	12.1328
		3.38086	3.82158	7.7192	1.87075	8.01231	7.73176	8.02583	7.08033													37.1211	36.8766	40.1023	3.8009	59.5983	88.0032	220.324	27.5299
		3.923	4.89	6.85382	8.15249	3.307	4.30176	6.60858	3.03319													42.1623	84.2289	25.8349	54.3138	11.9596	4.86631	52.6158	12.3025
		3.27978	4.5076	6.44634	0.638961	5.18616	4.33496	12.1367	3.3043													21.1928	73.2396	31.1457	0.169463	34.9629	9.16352	107.67	12.8467
		2.5092	11.8173	6.20757	4.6096	4.21042	4.15621	3.27932	1.96394													0.921303	242.718	30.1668	36.5019	11.3792	8.76896	5.43237	4.19263
		1.41215	11.5529	5.84877	4.94495	3.9377	5.67733	4.61529	1.55709													1.04951	323.62	24.5321	64.2402	10.9847	12.4925	73.0779	2.40862
		3.57298	11.5535	6.81226	5.99244	3.51494	5.15335	5.09047	0.51068													40.0213	301.234	29.2427	154.255	20.0345	16.6904	70.0786	0.156324
		2.56817	9.08376	5.50235	3.14896	4.24777	10.495	1.59287	1.46219													92.7095	278.196	22.7185	4.73925	36.3671	166.868	3.19221	1.66434
		4.57674	8.23751	6.91248	4.55691	5.71076	3.46691	2.01355	0.607734													39.4672	420.708	70.4668	82.8123	75.4247	15.9068	1.20898	0.498338
		0.624657	9.59403	0.510397	4.13224	3.17928	2.67946	5.07586	0.477001													0.0747595	211.635	0.10466	19.5128	16.6793	5.32975	66.4722	0.195304
		3.83433	9.77096	2.00622	1.79541	3.17053	24.0008	3.22572	4.26219													10.9391	319.614	1.63609	4.46123	16.6994	464.643	13.9353	65.759
		4.54559	4.99208	0.429176	3.96503	8.74517	26.1383	2.375	0.524552													98.3594	126.079	0.0606855	37.6875	35.181	369.503	10.6243	1.29772
		6.478	4.40976	2.55883	8.11689	5.03549	2.01435	4.53965	0.202948													172.447	201.562	5.36426	32.5437	40.7702	1.66871	8.23253	0.0533652
		2.69337	5.07013	0.441642	1.93927	4.47415	3.15379	3.9907	1.24844													25.7611	160.215	0.196974	2.09755	63.6071	1.32726	27.2613	3.06198
		1.92477	4.47434	1.44193	5.45529	7.84901	5.72131	5.2497	0.549062													8.3911	59.4724	1.97597	16.1379	130.946	16.8114	38.2441	0.0927418
		4.94685	6.58238	0.618275	3.40485	2.27463	2.26298	5.16317	3.72391													21.2723	366.589	0.322274	11.1904	3.4782	1.16918	52.6886	24.3529
		4.06311	5.43933	0.354276	4.09251	2.42967	5.79132	8.31786	2.2786													48.6432	334.92	0.0499114	19.5147	1.04602	10.8862	45.9251	23.7936
		5.08093	4.74261	6.51306	8.46675	7.17102	1.50076	3.20156	0.178956													48.7214	502.671	32.7347	34.6702	89.9869	0.348655	8.75243	0.0850772
		2.77473	3.08739	3.27058	5.2549	10.2789	1.60892	3.56959	1.79657													25.333	7.25835	22.2056	28.1374	203.755	0.634291	22.479	0.608527
		0.756932	4.39311	2.99211	6.57734	17.8899	3.80132	5.40844	1.90787													0.0792336	69.6459	16.4655	55.1036	275.283	3.79929	17.6273	2.08915
		3.97317	5.30996	5.513	5.24215	14.5697	1.61643	3.06606	3.48683													11.8649	137.348	50.8232	36.1253	216.347	0.576203	31.9396	6.72182
		3.92483	6.49655	1.19551	4.09042	10.8893	0.744235	3.96219	1.35133													49.6456	62.2038	0.41645	35.9141	309.035	0.390279	23.801	0.437974
		3.35584	4.08218	2.44052	5.39872	13.4982	3.13447	4.27399	1.15208													4.57133	29.0602	2.43187	192.675	306.397	3.47181	37.5114	0.860588
		3.07817	3.87703	4.40045	9.97848	4.66093	2.72723	3.25639	5.29033													7.78577	54.7068	77.4488	16.7698	44.4677	1.58307	16.2941	30.699
		6.73036	4.94649	0.414899	7.1296	6.21543	2.56596	1.57085	7.003													18.969	61.3207	0.0510111	54.2772	85.1816	1.59436	9.2053	63.7287
		3.30462	6.278	0.513696	6.05443	6.5815	4.01989	3.09389	3.10596													3.7155	60.4674	0.0611352	40.7058	65.5291	14.588	12.8015	14.2918
		6.69981	3.69118	1.93975	4.72426	5.83863	3.50682	5.65584	3.69172													228.344	26.357	0.382515	62.6616	8.03105	6.72472	48.3537	18.8853
		6.96395	2.35758	3.83554	2.01744	8.02548	2.63805	5.54278	1.7796													338.307	9.62977	26.7042	1.27824	113.012	1.95107	58.3675	7.39354
		6.41207	3.36361	1.91508	4.09265	9.44921	2.18186	9.80734	0.912819													179.053	47.8083	9.74972	3.52265	566.237	0.960217	83.2875	2.49497
		5.19327	4.16599	2.51248	5.19024	7.51554	3.04637	1.28622	4.21042													80.5299	42.6102	14.6842	15.8104	20.3882	1.36806	3.12265	4.93667
		5.24053	4.73064	1.10185	5.61813	10.3815	3.47622	6.9119	3.43307													231.484	50.1741	0.276249	57.4768	36.3047	3.19334	241.29	22.1712
		7.4991	5.87039	0.408702	5.17794	8.29097	2.35371	0.996987	2.1685													315.682	51.3255	0.0293884	27.7102	62.7954	1.87573	1.71561	3.90959
		6.784	4.24586	4.17006	3.44989	14.9731	3.7431	3.27559	0.689988													220.002	173.779	257.952	22.1878	227.082	2.26797	1.14601	0.514696
		5.76361	2.84778	0.42921	2.58441	12.8715	4.78087	4.95463	1.19095													151.556	8.50057	0.0343179	17.2741	207.934	15.0626	14.696	0.91675
		5.07492	4.09631	1.88949	4.51616	13.8567	0.954654	2.7194	0.480145													172.786	68.2075	0.892378	17.841	169.078	0.182232	3.24456	0.089378
		5.69396	4.31906	2.17476	5.10559	4.8109	1.33194	3.569	1.1059													130.172	39.2677	17.2369	22.5349	43.6697	0.402392	15.2114	0.591991
		2.14089	5.53151	0.542083	6.57435	11.1639	0.700549	3.99582	0.32599													8.76351	72.3556	0.0769202	30.2405	30.3687	0.159494	33.0365	0.0614883
		2.93969	1.58075	2.30782	8.13391	2.70399	0.667674	1.1067	0.313133													32.458	7.2687	7.67762	156.853	4.74147	0.114496	4.25955	0.0748869
		3.51049	4.18219	2.68438	4.12843	4.81436	1.83593	3.17159	0.353363													6.25995	27.7818	1.6388	17.648	12.6115	0.462276	20.2704	0.156771
		0.97977	5.66615	9.48187	3.76473	7.04075	1.61598	3.02506	1.00621													0.719462	74.4562	344.036	5.41574	43.6365	0.803652	9.552	0.215184
		4.3487	5.10028	4.37894	2.83822	2.29473	0.591126	4.29625	2.71437													36.608	82.5623	7.82232	6.94035	1.94331	0.115356	89.9672	64.4804
		5.14028	7.0096	2.49058	1.47488	3.23499	1.00457	5.31681	1.345													41.2163	32.245	4.54214	0.907097	33.9726	0.212449	90.0519	0.809932
		5.18233	6.16518	2.70197	5.46817	2.32347	0.506976	1.39502	4.06603													43.511	37.5283	36.1771	31.2406	5.64461	0.110433	6.30606	13.1157
		3.64086	5.16219	2.08011	4.76799	9.97039	1.87067	6.11067	0.266108													31.8983	39.1657	0.639417	28.7053	73.9363	5.74814	29.8687	0.0534781
		4.97691	2.57646	3.84317	1.77848	10.3921	0.789159	7.76264	0.940307													45.133	15.6192	17.5295	1.6364	128.087	0.178211	69.2875	0.163246
		2.94685	5.6401	3.31979	6.04928	10.2679	0.955948	2.30693	4.87766													36.2917	40.4196	14.1021	81.5208	165.936	0.363983	2.02494	13.8946
		1.0047	4.12898	2.27378	4.74235	9.9501	1.40431	5.78636	2.07921													0.617622	43.2077	1.0751	24.563	171.269	0.305879	14.3283	7.23126
		1.34238	3.58871	4.20007	5.3761	10.1619	2.33887	3.15115	0.308541													0.842101	33.5195	16.9412	28.368	175.754	1.87362	89.5846	0.0512069
		1.29601	4.38806	4.14035	4.40454	9.63672	2.04027	6.78292	2.03489													0.566606	113.928	28.7881	47.4843	160.426	0.661476	22.7755	5.83947
		2.84515	4.49926	3.85875	4.69985	10.1748	0.596796	5.92439	2.16649													29.6489	21.0832	44.3327	53.6004	201.5	0.255223	17.232	19.8969
		3.91646	3.22851	5.75839	3.17065	6.74196	0.833899	6.94374	0.976243													16.5614	31.0871	43.0376	22.5736	178.266	0.0979057	103.483	3.52489
		6.15659	3.7749	2.82722	0.600583	8.61272	3.70177	5.48774	4.12929													60.7752	25.6247	13.7323	0.409615	93.4	6.12373	26.4786	42.8501
		8.39344	4.40518	2.41414	1.44678	13.3253	2.16537	3.20492	1.92648													77.6983	43.6373	15.5247	0.401326	186.143	2.28195	7.34072	2.26502
		1.76216	4.90195	2.11388	4.77454	14.3542	3.20274	4.80998	0.653515													23.1052	39.5072	21.1273	23.7023	207.163	2.92923	27.7945	0.396349
		3.59515	3.44171	1.81111	1.43547	5.16443	3.75705	5.25214	3.68184													27.686	20.2669	14.7283	0.559592	18.4603	3.30867	23.1235	27.7851
		7.08612	3.11465	2.2436	0.474678	5.19548	0.662172	6.28807	2.77689													293.497	19.9074	12.2921	0.180221	37.8441	0.207816	91.9362	33.1063
		6.08727	4.2763	3.11244	6.78623	4.88437	1.02334	4.06787	1.46031													231.434	51.4855	11.6747	40.1682	94.0153	0.571078	5.20428	0.732945
		0.286415	3.60635	3.4564	1.2712	5.00838	0.649705	6.7112	1.83712													0.0880867	63.1609	18.9744	1.35699	22.3077	0.0884522	35.2361	4.01322
		3.09868	9.4836	2.06882	0.424764	2.03337	0.706978	1.44241	1.35615													18.2699	130.183	17.9009	0.153387	2.11245	0.358383	2.28694	2.50377
		2.45641	8.46696	1.98593	0.901227	7.14207	0.871106	4.27995	1.59492													3.96964	373.393	0.847192	0.223724	47.5369	0.200668	36.0807	3.81235
		2.17711	7.47077	1.7428	3.02257	6.04184	0.896576	2.64304	3.79376													5.45194	404.747	4.7137	18.1942	27.8852	0.170356	8.80566	11.1503
		6.26247	8.41181	2.98897	4.29043	6.44597	0.424559	7.71778	0.781524													97.3733	280.607	24.7704	21.9035	53.9945	0.0813157	71.2337	0.718141
		0.961225	10.0346	2.3664	1.57747	5.30432	0.486791	1.85439	3.98273													0.394314	435.658	3.23958	1.27663	33.5282	0.104883	10.202	76.5133
		6.37339	6.31659	0.414806	0.424493	10.5989	2.86264	2.97023	2.9461													47.9704	30.356	0.0864783	0.139067	129.159	3.15194	4.71402	103.258
		3.87248	5.55974	1.89441	3.09714	5.70925	0.953383	6.85577	0.547507													30.9754	41.6688	2.68956	5.45648	35.4873	0.378093	27.0579	0.188408
		3.38853	8.75799	0.4708	0.938903	6.68109	1.51417	1.80187	6.74271													9.53785	199.573	0.0758211	0.365448	49.6796	5.4184	2.96682	43.3588
		2.11736	8.15083	0.771977	0.500228	4.90522	0.939544	5.09339	3.99022													15.7004	148.231	0.232446	0.13025	37.6339	0.215656	29.2768	7.51444
		3.41775	6.38163	2.3091	4.31181	7.87826	0.755742	5.60903	5.23991													9.76737	57.1489	7.51096	14.1874	35.2011	0.191271	10.4302	40.132
		4.6152	4.8149	0.757298	3.54798	13.3742	0.624552	7.17967	10.4649													61.189	85.7828	0.365809	16.5034	354.315	0.145504	44.4898	93.6412
		4.68441	4.31707	5.50293	4.63346	4.44602	1.04114	4.16517	3.91766													56.7595	51.1586	63.5935	6.79777	12.7368	0.551906	14.892	8.51945
		3.91269	3.95529	4.05331	2.49456	1.21908	1.83465	4.90588	6.77009													65.3265	55.8516	49.5747	9.72186	0.76898	0.750502	22.6198	21.8083
		2.91568	6.28058	1.00452	4.73918	5.66289	1.42831	12.229	8.63709													43.6017	134.964	3.09073	12.4089	32.8052	0.386223	730.67	21.9402
		5.99142	7.20192	0.544868	1.25752	0.599859	0.780135	10.5111	11.4068													177.223	150.967	0.101004	1.4099	0.417584	0.163604	389.434	24.5012
		3.33834	5.52934	4.15066	3.49695	1.9093	2.17804	9.35977	1.6788													40.5658	87.3126	36.3651	6.11733	7.15772	0.50228	219.422	2.09007
		4.06493	5.30857	2.58537	4.01563	7.28148	4.26716	9.74594	1.49493													46.3455	41.1443	9.84959	12.3796	44.9297	1.60918	309.869	0.325622
		3.4519	4.94224	12.6651	2.84876	6.54645	1.71306	2.59098	1.47083													36.0437	488.523	109.888	6.26444	83.8637	1.96489	39.4251	1.88988
		3.58622	7.85197	2.20652	2.61262	5.5285	2.22452	4.803	1.85161													33.6417	169.145	1.69399	3.47174	26.7793	2.63319	57.3102	2.30632
		4.70737	5.3512	1.42649	3.86797	9.83138	0.690439	5.44606	0.980277													60.6162	7.22281	0.488921	18.432	38.3304	0.296506	39.3862	0.228809
		4.59138	4.37147	4.18538	2.24646	13.7315	4.03184	7.39379	3.0782													49.8312	61.9253	122.014	8.02621	86.6932	25.7788	123.701	5.69375
		3.51898	5.5425	1.13033	1.45896	6.27261	2.55835	12.7339	1.02954													96.0318	58.403	0.800241	0.943203	54.3028	0.703081	63.5407	1.01284
		10.4511	6.71087	1.00181	4.46621	5.58197	4.82048	12.4645	3.93655													158.31	704.597	0.359021	11.6542	68.7521	49.4437	175.925	8.11155
		5.06401	7.03297	1.11353	2.75453	10.5344	5.81094	5.55754	1.69924													43.6835	260.633	3.24366	12.486	170.366	189.446	43.4427	3.32214
			6.99538	0.533326	3.81774	4.69715	2.59076	3.58036	4.17965														177.576	0.0876344	17.2919	29.235	3.40258	26.5232	29.2864
			5.53862	0.590165	2.7205	3.03613	4.56157	3.33309	1.26444														359.053	0.106756	13.328	9.83136	2.43024	5.76288	0.359823
			6.43313	3.80482	3.27307	5.30768	1.47222	3.94764	0.652666														30.0715	3.09599	30.4419	37.9726	1.26117	45.3785	0.271253
			3.61213	4.54085	3.57428	2.9553	2.02407	1.25579	3.35486														67.2608	19.095	19.0467	27.985	1.5239	0.49766	5.9203
			6.17794	1.42302	8.47924	4.87821	0.583786	4.56848	0.773232														72.4756	1.89265	184.019	31.481	0.50636	33.7925	0.196854
			5.60501	5.3455	4.45152	10.2172	17.9508	1.63314	6.09314														41.9513	32.8159	18.2859	127.481	97.7635	1.42252	24.7152
			4.28427	1.47146	5.57966	16.9291	1.99303	3.80125	1.26296														14.5068	1.08695	91.2338	71.0871	1.17593	81.5207	0.522181
			7.66608	6.75257	4.65767	5.01742	4.16509	3.52046	1.98454														95.1863	182.655	78.0297	14.0111	9.91081	15.2845	3.74707
			3.60617	2.3673	3.00962	8.28841	6.95282	6.9501	2.04575														34.9209	6.14801	29.033	283.65	64.1394	120.995	8.75768
			4.11964	1.12499	6.35696	2.11669	5.56826	7.90205	4.04098														228.018	1.16093	159.909	2.94827	28.7334	148.204	12.8291
			4.50391	4.29162	2.40681	4.66965	3.07823	6.45779	1.7393														168.515	56.0261	2.98436	47.7428	6.19541	173.747	1.40544
			5.17273	8.62193	1.02967	0.453434	5.20777	6.95618	4.78069														34.9972	247.701	0.308809	0.322953	12.1333	7.17125	129.936
			3.2995	7.56137	6.45521	3.99917	4.24308	3.611	2.47304														62.738	379.514	57.9435	28.1063	10.5657	4.94761	1.30673
			2.04758	4.95023	1.05325	6.88149	6.68838	1.90003	0.587893														12.6112	55.6053	0.239042	91.2834	57.3989	2.14647	0.521658
			4.74679	7.12566	2.52237	3.83796	3.03748	1.85033	0.620257														39.4211	93.8725	10.6121	18.4461	10.109	6.19364	0.816158
			6.03719	5.59327	8.60652	5.72717	3.72436	5.75239	2.30804														87.1254	91.358	21.9939	60.661	10.8251	72.5722	6.80332
			5.87404	6.13326	9.13642	7.0583	3.5258	5.63404	0.842986														41.0144	75.2506	163.288	125.508	11.3071	104.723	0.151589
			7.82683	5.93019	8.96238	5.81242	5.07165	5.87478	2.81746														99.1505	105.603	165.119	69.5339	17.5565	171.175	28.4493
			6.18248	6.00563	11.1506	4.65442	2.98819	5.67805	1.57783														75.3093	81.7105	66.6777	28.3908	14.1503	78.4998	4.20811
			2.53668	5.40559	6.51564	4.68455	0.692019	7.49627	1.33378														15.5331	62.6501	108.502	83.1671	0.425603	51.8801	2.18237
			4.21495	6.28691	1.07367	6.22025	0.284196	7.8397	5.62311														58.2209	132.934	0.966704	39.4133	0.0400045	78.5779	7.6056
			6.13329	5.20592	7.00945	5.12401	0.435219	6.67781	1.59067														244.689	126.599	41.1509	32.8405	0.0718057	17.3878	6.41501
			7.46237		6.32795	3.31829	1.38212	7.08891	3.72824														451.768		19.3541	8.97501	0.774747	53.2345	22.3244
			7.62395		8.52579	6.71314	0.371766	7.78911	0.861839														34.0133		158.285	62.0949	0.0539948	45.0826	1.17771
			3.33513		11.7315	4.35968	3.16129	6.75407	0.823513														34.4374		136.786	49.7674	11.3174	46.9137	0.747225
			5.08412		1.44609	3.13722	0.588431	4.9289	3.47344														56.7459		1.39263	32.6952	0.102145	178.355	52.613
			6.16885		3.60134	5.60579	0.332026	9.05789	0.930702														127.743		22.3359	18.0837	0.0732008	54.9908	0.378222
			5.44166		3.53096	7.72483	3.50802	7.81889	2.56308														132.921		34.108	135.999	2.79145	83.0791	7.60641
			4.34615		2.3444	13.6431	4.49745	7.94601	2.18627														58.4899		12.1209	156.182	24.1753	130.086	4.18246
			8.18499		2.50458	14.9867	0.677293	4.78272	0.889678														94.093		2.58306	186.139	0.663329	20.0551	0.795524
			6.26697		3.30583	7.50235	0.412828	11.0249	0.85105														252.488		7.40566	72.4433	0.0592729	223.515	0.669886
			9.20269		6.06994	7.85521	2.00113	11.7984	0.355575														140.427		35.4685	185.564	2.05081	140.619	0.299257
			7.33535		3.73401	3.88065	0.347734	11.4795	1.74883														114.533		14.0898	11.0504	0.0657169	188.177	0.526667
			5.36351		4.70273	6.39984	1.0751	2.58163	0.455892														171.372		22.7329	36.1009	0.360462	8.69502	0.35914
			5.07934		1.86991	4.14905	0.420682	2.7802	0.39531														182.48		0.734904	20.5568	0.101375	23.5592	0.677983
			6.05942		3.55879	4.82251	4.20138	5.25123	0.72176														358.546		30.8963	47.368	9.74559	55.818	0.564909
			6.81097		1.395	4.67636	0.828899	12.2958	0.40403														133.671		0.468133	36.8003	0.126036	140.868	0.333582
			4.64777		3.16461	5.2453	6.81631	7.99461	1.07823														98.4127		12.8385	12.2798	15.5187	173.57	3.38416
			6.75991		5.28831	8.58758	3.00863	8.00706	0.876436														63.0554		79.0827	60.5673	2.18005	138.648	0.519927
			8.64764		5.34374	8.70169	2.0953	8.09947	2.48477														460.541		87.7108	88.5642	1.43395	46.6556	3.24945
			7.19043		5.14329	2.69907	3.12629	4.89385	2.16312														144.977		54.2079	6.41045	5.73029	118.182	4.45279
			5.36784		3.00187	3.30398	2.54608	5.07522	0.333004														172.421		4.43343	10.5284	5.92698	61.439	0.408377
			5.7235		5.42983	2.88107	2.68165	4.40437	2.72595														183.887		26.6615	4.46464	6.77901	68.0589	2.92004
			6.38068		5.39527	4.53538	2.8347	4.7845	0.242155														173.456		42.7261	15.1344	8.57924	75.3384	0.384858
			6.93949		4.33216	7.9945	4.44354	11.9884	2.47373														401.475		34.9418	72.2149	4.23302	102.174	11.9435
			9.51938		7.89657	2.69624	2.37949	7.26758	1.5954														156.343		316.527	8.62066	1.17682	117.178	3.42647
			9.616		7.59762	4.99813	0.535127	8.93287	0.480689														91.1425		242.935	81.7975	0.156421	63.3908	0.34725
			10.6957		6.50317	5.18914	2.32285	8.71367	0.580738														109.363		149.705	57.8427	0.674271	79.1564	1.10073
			4.2389		3.77244	5.50733	0.432199	7.23046	6.22757														121.419		61.6613	32.1947	0.202776	74.2128	53.116
			4.80125		2.82119	3.29601	2.11541	9.32948	3.26472														87.7314		27.7421	47.2868	3.44254	43.1259	7.4627
			6.44973		3.14681	5.13346	0.837999	5.14875	1.8457														76.3514		33.2967	45.1236	0.170711	41.2655	9.40273
			5.62094		7.51886	5.91721	0.748725	5.35532	2.66004														123.129		55.4889	69.5734	0.41858	44.1653	19.9343
			5.49411		3.72863	4.2383	0.877569	6.54027	8.46053														139.914		31.173	36.0312	0.4117	71.0722	38.9589
			8.12751		3.348	4.05648	0.329935	7.27816	0.288972														228.418		38.3597	34.8292	0.171256	60.7682	0.365588
			5.55376		3.24105	4.41965	5.37163	7.89894	1.3415														128.006		32.8699	34.1363	4.52806	114.778	2.28417
			4.57718		3.9008	4.91419	1.77762	4.67622	5.28694														94.5264		50.4405	29.5437	0.491402	26.1265	189.871
			5.219			9.72436	2.37972	7.62499	0.376166														103.953			462.966	1.56738	97.7465	0.236016
			4.5908			4.15669	0.68672	6.41006	1.20813														78.7607			107.17	0.280637	102.454	1.25504
			6.11899			5.35965	0.465611	7.20792	7.92985														113.419			81.6854	0.291627	172.058	77.4425
			6.747			7.47306	0.777609	5.48272	8.25385														229.054			78.1881	0.369127	45.8484	212.802
			4.83999			3.06987	0.395715	5.7096	2.38108														217.255			9.39159	0.592265	58.2072	0.546416
			4.71552			4.72219	1.30752	5.72093	1.6755														350.428			40.0118	0.961439	86.3524	0.771091
			5.28685			6.95353	0.702228	4.62473	1.02046														166.704			67.3154	0.275758	19.8591	1.15961
			5.30483			6.02179	0.64585	7.30746	3.39743														83.8587			28.9858	0.343734	55.4527	14.132
						4.12639	0.482663	6.38856	4.72818																	4.57127	0.241264	52.9172	47.4849
						3.98701	3.71908	5.76458	0.273791																	64.7095	14.5631	23.4253	0.275087
						6.27722	3.17324	6.23163	4.4036																	49.1199	6.63201	71.3527	23.2207
						6.2571	3.72324	3.84884	4.76259																	253.017	13.625	33.63	30.9228
						5.52713	1.14647	4.39712	0.417717																	129.309	0.862471	33.9282	0.170968
						6.17751	3.723	4.26713	1.83023																	333.483	40.9908	36.4894	10.671
						0.565591		4.00396	8.78328																	0.1429		26.8685	32.81
						4.50468		3.48641	5.17336																	18.1066		34.6447	50.1667
						3.89457		6.8591	3.68611																	25.256		61.4292	2.44175
						3.87296		7.38898	0.640172																	44.6373		99.1329	0.328813
						4.23131		7.43166	0.997498																	44.0719		55.1915	0.871315
						4.16001		4.81503	2.19558																	141.343		22.496	4.23102
						5.47316		5.10669	5.46869																	74.2699		26.9719	32.9487
						2.41607		10.094	0.652857																	5.9572		35.4576	1.09513
						6.4755		9.81222	0.777511																	54.559		92.7962	0.556712
						5.92853		7.73315	0.549257																	39.5592		24.5314	0.387239
						6.62814		7.07995	1.50869																	111.22		58.9322	1.40345
						4.91948		4.31899	0.357939																	67.7495		17.231	0.281262
						6.07101		2.8619	5.95283																	94.1453		6.75149	64.7076
						5.59823		8.73583	0.804372																	40.7255		93.7788	0.369579
						2.60338		15.4894	1.34582																	4.60651		63.682	0.503214
						7.90562		3.3707	0.490549																	76.9873		4.27488	0.365798
						5.55145		1.98696	0.253815																	55.4689		4.6515	0.386749
						5.86368		6.27062	8.36607																	45.8614		63.8648	40.3812
						7.28725		1.77776	1.89749																	218.644		1.49291	3.79783
						6.25109		7.68019	0.813671																	182.694		43.5654	0.745972
						4.04298		2.31667	1.9918																	9.19965		13.5997	0.603604
						2.1182		2.243	3.58247																	0.92797		25.7907	31.9434
						2.04563		6.19071	3.29968																	2.21406		93.593	46.7474
						4.31243		1.46151	5.86205																	48.8106		3.24157	10.1138
						3.94329		7.48258	3.07686																	45.2283		27.5386	31.8952
						3.51634		6.93423	2.69898																	23.8214		17.9507	30.3797
						3.46246		2.11539	2.57701																	13.2361		3.44178	2.22709
						5.75177		2.60368	3.01204																	50.4245		12.8265	35.0075
						7.93078		3.11009	1.08506																	54.0812		6.02035	0.660153
						7.6806		4.78876	3.75223																	65.1567		31.0776	38.4519
						9.13098		4.29718	3.334																	129.391		13.9928	15.6606
						7.9356		1.97264	0.304873																	85.6804		5.72978	0.196552
						3.16647		9.89215	4.55633																	18.6859		45.0612	38.0996
						0.47608		2.51249	3.9518																	0.315062		26.5464	44.7871
						3.4159		5.85786	2.76025																	37.7132		37.0891	1.89122
						2.4181		5.23369	1.51033																	8.59014		56.7518	3.00001
						0.492805		3.19487	1.26958																	0.322838		10.8992	11.1433
						4.85534		5.44131	1.49796																	10.9745		28.433	5.52826
						3.85964		4.20172	4.49909																	21.0108		19.9354	51.6574
						4.38257		3.29746	2.5882																	20.1788		23.9435	6.01499
						7.00728		7.13258	5.54057																	66.0213		20.4072	13.8964
						5.42858		5.01622	5.62478																	52.8173		17.8822	32.1592
						4.32545		3.90977	12.5626																	96.3813		14.855	119.226
								4.07418	0.789199																			12.528	0.625807
								3.70533	2.27248																			13.1379	19.1715
								6.44395	1.51573																			51.0007	5.18728
								5.7249	1.11534																			66.9604	4.52523
								4.74409	3.54444																			66.8515	10.9782
								3.86601	0.988789																			16.6155	4.5816
								5.7929	1.63146																			74.6246	12.8437
								2.97901	4.15193																			5.90782	118.958
								6.11567	6.04777																			32.3248	77.8411
								5.51669	0.919896																			24.0271	0.802277
								7.45789	1.14665																			207.701	1.93639
								1.88272	3.39846																			2.53095	27.105
								3.24996	0.432045																			19.2972	0.58762
								2.71853	3.12089																			11.0237	5.05713
								1.82356	5.754																			4.79361	209.68
								4.68079	2.84387																			33.6124	14.0408
								6.88261	3.17156																			162.775	16.8748
								6.16122	6.23238																			91.6895	29.5542
								4.91215	3.6026																			130.576	21.3357
								8.05025	2.39241																			200.466	31.3543
								4.90616	2.60985																			57.3438	23.236
								5.72707	3.65155																			52.0163	40.6453
								3.65494	4.40564																			33.7074	64.0332
								6.47954	4.48208																			42.627	46.3948
								3.90772	4.69356																			35.0722	34.3143
								4.31344																				53.6291
								4.33142																				42.9658
								4.89292																				31.7462
								3.53675																				29.3369
								4.04019																				36.4957
								5.40347																				72.9357
								4.84708																				44.6135
								2.21233																				18.6975
								4.92017																				77.6553
								4.47641																				41.8867
								7.75679																				23.196
								4.17901																				14.2577
								8.88434																				63.4366
								6.11731																				30.6165
								3.34759																				45.1398
								5.93613																				72.4283
								5.8922																				87.1612
								1.92673																				15.154
								5.38677																				22.932
								6.76662																				92.0544
								3.19372																				22.9089
								5.01178																				79.3846
								2.57024																				6.28792
								3.54959																				21.5585
								4.98861																				87.2511
								6.35596																				45.3764
								7.56545																				210.182
								0.603057																				0.590473
								0.445417																				0.310019
								7.7561																				76.3243
								0.421496																				0.0442405
								4.38155																				22.083
								5.45149																				177.093
								4.38915																				73.7297
								4.62235																				56.5229
								5.65577																				144.079
								5.56005																				40.7087
								8.39673																				91.82
								8.01458																				58.9384
								3.60103																				26.5864
								4.98034																				64.025
								5.57687																				73.0174
								1.94367																				13.3399
								3.90672																				7.41139
								3.55791																				22.3405
								6.04018																				311.431
								1.90817																				1.63041
								4.26796																				50.0824
								6.12388																				43.3418
								5.80167																				43.6559
								4.95932																				29.2367
								6.16843																				43.497
								5.6325																				46.3434
								5.48427																				145.594
								4.98559																				59.7756
								2.70607																				14.721
								1.08634																				0.63512
								3.44332																				14.8103
								4.92453																				39.6664
								4.8715																				29.8184
								2.98467																				26.9577
								1.78315																				1.59366
								8.56418																				61.9621
								7.63687																				60.6695
								7.77427																				65.7219
								10.8197																				97.9619
								4.98479																				76.9233
								6.65662																				57.6488
								5.98511																				11.9069
								7.58541																				351.899
								3.96337																				11.7762
								4.16458																				50.8898
								5.15459																				62.3271
								1.58077																				0.469366
								5.74477																				7.65529
								4.70522																				31.3557
								5.99832																				32.9796
								6.09431																				88.9777
								3.55344																				10.0273
								3.6085																				24.3965
								3.42206																				2.75749
								5.41127																				29.8759
								4.72369																				20.6959
								17.9377																				174.254
								18.7226																				480.653
								18.4989																				513.094
								20.2225																				386.258
								20.2286																				286.161
								7.06418																				138.095
								6.75884																				95.0971
								8.02567																				194.29
								12.3981																				145.643
								18.5524																				343.715
								8.22993																				220.685
								3.28793																				12.7461
								8.52794																				39.6001
								8.37287																				86.6724
								3.264																				24.7713
								2.89021																				44.8887
								3.93261																				3.55646
								4.91856																				27.7146
								1.09297																				1.61909
								2.94237																				34.5411
								3.29865																				17.5368
								4.84213																				25.1868
								6.905																				199.247
								5.21135																				30.2702
								10.2918																				98.3008
								6.92868																				313.479
								1.06717																				0.814195
								4.43108																				19.2924
								7.68856																				92.1816
								4.0015																				14.7965
								3.37207																				14.8109
								2.91435																				25.4726
								5.83997																				56.5963
								9.73947																				32.1071
								5.48541																				47.9423
								7.26141																				52.1259
								2.34054																				3.75507
								4.24692																				13.9047
								6.4029																				60.0548
								3.41965																				18.1099
								4.75545																				32.0349
								9.123																				174.19
								5.75263																				20.8349
								3.38429																				18.9388
								6.81421																				154.229
								5.34782																				21.8894
								4.70674																				75.0808
								4.879																				21.2423
								2.09861																				4.25476
								2.30456																				4.60786
								10.8838																				89.2391
								3.59923																				3.81791
								12.8444																				103.662
								4.95864																				16.1924
								3.34594																				18.0224
								2.85829																				2.40645
								6.20752																				74.0281
								9.70907																				90.7733
								7.17226																				142.393
								1.68386																				23.256
								4.45225																				47.9254
								4.42511																				53.1956
								8.49076																				65.4624
								6.08885																				23.1097
								4.96816																				26.916
								9.49506																				43.5492
								5.03867																				17.4915
								6.5709																				18.0488
								3.98095																				25.6213
								3.9191																				40.3631
								6.44593																				67.5394
								2.92473																				10.0436
								3.28512																				15.7719
								3.56024																				11.1005
								2.29019																				7.65319
								4.58675																				40.682
								7.41923																				52.8314
								7.4115																				116.642
								6.22164																				68.0526
								4.75395																				13.3033
								4.8274																				15.7629
								4.67947																				13.3525
								4.83531																				13.923
								7.30062																				39.8205
								7.24006																				101.988
								6.47223																				36.9627
								6.61636																				18.7029
								6.02518																				16.0089
								6.41054																				21.0771
								5.64777																				15.9406
								6.60894																				22.4005
								8.32758																				135.554
								7.81117																				73.9779
								6.26504																				27.5095
								6.3774																				24.1745
								6.47538																				40.6768
								6.99986																				43.77
								6.46093																				34.8314
								7.35366																				76.6663
								6.83326																				160.146
								6.27321																				131.607

## Sheet: Figure 4b
	Panel b (left)												Panel b (right)
	3D mouse CD8+ T cell speed (um/min)												3D mouse CD8+ T cell motility (um^2/min)
Conditions:	DMSO	10uM Noco	70nM Taxol		Statistics (Speed)							Conditions:	DMSO	10uM Noco	70nM Taxol		Statistics (Motility)
	411.398	227.41	87.8084		One Way ANOVA								1204.13	350.838	38.7141		One Way ANOVA
	484.312	352.651	53.468		Data Table: Data 1								2554.88	1404.84	22.5753		Data Table: Data 1
	444.032	115.313	115.228		Factor A: 3 Groups								3039.24	135.908	67.0583		Factor A: 3 Groups
	490.802	442.713	57.8208		DMSO, Nocodazole, Taxol								5842.79	1794.47	11.1801		DMSO, Nocodazole, Taxol
	659.825	618.586	543.616										6266.95	2576.69	4443.77
	1259.51	301.62	39.6381		Analysis of Variance Results								18500.6	899.854	10.474		Analysis of Variance Results
	395.85	520.938	79.9264		Source	DF	SS	MS	F	P			1811.71	5087.35	79.5892		Source	DF	SS	MS	F	P
	565.652	89.2474	169.529		Total	4563	160030870	35071.4					3634.87	168.146	203.075		Total	4563	18592817000	4.07469e+06
	667.986	307.689	454.008		A	2	9.3653e+06	4.68265e+06	141.755	< .0001			2864.94	803.383	809.967		A	2	588613810	294306900	74.5567	< .0001
	649.846	386.279	234.832		Error	4561	150665570	33033.5					5565.02	300.173	114.457		Error	4561	18004203000	3.94742e+06
	765.518	587.083	90.5092										6086.02	3384.47	31.5253
	762.186	883.725	157.766										5903.87	7152.47	86.0257
	391.604	194.387	148.172		Tukey's All Pairs Comparison								193.248	100.177	86.1716		Tukey's All Pairs Comparison
	302.472	158.854	151.176		Comparison	Mean Difference	|q|	P	95% CL				1277.96	493.29	192.674		Comparison	Mean Difference	|q|	P	95% CL
	294.958	600.873	211.889		Noco v Taxol	108.454	22.572	< .0001	92.523 to 124.38				1759.71	3860.17	1080.39		Noco v Taxol	906.728	17.2633	< .0001	732.58 to 1080.9
	297.088	87.4424	183.68		DMSO v Noco	67.8407	15.1814	< .0001	53.024 to 82.657				676.296	168.742	490.567		DMSO v Noco	281.982	5.7725	0.0001	120.02 to 443.95
	362.864	235.225	159.924		DMSO v Taxol	40.6131	7.7249	< .0001	23.182 to 58.045				488.616	839.142	126.873		DMSO v Taxol	624.745	10.8705	< .0001	434.19 to 815.3
	418.669	178.643	348.367										1646.08	298.208	951.665
	140.522	291.255	442.144										552.564	341.058	974.708
	375.557	575.359	468.145										2250.45	1587.76	1336.95
	446.895	677.64	204.767										3408.09	1877.19	317.408
	307.151	311.727	251.175										599.906	1124.91	541.27
	295.36	353.372	311.496										680.546	2536.19	306.627
	108.54	359.921	380.22										74.6738	3457.55	258.172
	121.814	286.868	266.297										174.291	1483.57	338.575
	66.0191	373.356	480.955										100.793	576.051	841.948
	159.9	350.942	391.704										206.262	1297.72	733.872
	331.65	522.259	510.527										882.25	4033.97	509.091
	396.309	528.38	296.599										2101.14	4987.68	346.116
	459.414	325.256	197.682										614.304	1326.14	187.388
	494.588	316.442	645.689										2050	812.778	4737.87
	216.968	247.826	314.62										729.059	626.434	578.888
	114.923	202.484	418.854										266.964	118.807	2439.58
	231.828	473.439	677.14										384.799	942.356	3292.68
	250.181	317.719	273.744										649.414	1919.91	734.887
	129.473	397.778	306.191										148.412	704.359	184.084
	425.306	180.85	391.909										948.505	92.5242	2172.03
	366.78	427.927	357.577										1960.99	1303.15	1980.27
	321.834	1015.58	542.968										2520.8	2261.49	932.299
	212.026	306.061	290.635										342.674	838.257	2544.67
	145.307	377.148	361.176										247.709	1371.65	2181.44
	202.896	246.527	204.742										286.805	298.455	73.4122
	227.637	354.711	603.398										976.055	1248.07	3279.28
	219.606	373.022	403.27										508.555	3802.64	1291.16
	150.889	516.089	116.189										638.304	1427.42	38.1333
	189.896	680.698	338.123										1126.4	2413.37	1382.28
	194.574	654.497	273.772										510.278	2988.83	886.402
	245.457	364.621	463.94										1140.09	4761.23	2704.6
	101.714	374.597	204.288										101.061	623.971	138.237
	353.276	224.85	186.073										290.242	849.979	220.606
	354.515	509	356.879										1213.95	2647.3	1733.19
	477.833	444.934	137.575										1058.99	2573.52	113.509
	414.457	289.011	350.897										1756.78	565.148	1390.56
	372.843	293.787	215.365										1688.24	792.013	153.928
	525.961	221.364	191.685										3643.85	540.652	54.999
	378.268	314.937	415.136										3338.84	1193.46	425.611
	547.994	321.799	178.549										4522.12	3943.24	238.313
	170.105	392.068	357.846										487.166	664.594	170.134
	52.878	234.128	243.489										56.1893	264.71	322.892
	135.427	269.795	315.558										158.429	415.828	590.988
	177.848	197.228	469.301										583.228	847.365	2375.73
	319.545	250.847	110.482										972.612	541.536	116.854
	103.911	320.667	174.842										344.912	686.676	174.693
	224.293	297.476	207.9										133.891	1501.36	97.8229
	275.333	486.271	276.854										600.069	669.945	348.208
	144.058	133.681	206.196										47.7557	80.6038	140.733
	293.792	397.24	290.714										789.277	1086.19	288.494
	351.868	243.586	293.306										3436.92	4290.9	1073.79
	402.771	630.764	387.744										1950.02	4948.59	435.826
	252.178	501.742	388.402										417.976	2041.2	2747.96
	312.475	422.46	203.283										2588.29	4026.58	528.496
	57.7564	406.833	350.978										32.3525	2564.95	1023.57
	85.5335	382.133	575.941										156.031	4851.33	1332.63
	84.0284	294.498	120.492										131.126	3608.3	74.0638
	311.282	118.846	703.123										889.945	189.967	2098.78
	302.652	266.819	604.175										532.413	549.521	2860.99
	293.021	269.426	237.538										329.568	459.554	720.453
	469.774	297.277	746.124										1550.91	1239.22	6311.53
	503.062	231.452	189.683										7278.92	392.37	622.028
	339.044	446.333	83.7342										536.536	3014.52	100.977
	310.95	433.117	235.962										608.367	2810.45	1104.98
	437.547	325.629	450.555										1824.86	1170.5	2665.55
	171.339	259.685	342.148										422.497	1357.18	752.696
	89.2245	325.976	302.345										138.825	1179.57	2353.98
	390.522	312.441	125.284										955.02	4445.07	64.6819
	291.919	151.847	253.907										1772.28	7728.26	913.311
	299.391	215.939	221.979										472.75	705.619	216.431
	376.245	207.527	111.291										4214.41	616.304	125.044
	368.575	192.415	231.157										1427.61	847.814	405.794
	592.088	128.214	296.519										3049.37	398.193	386.351
	590.511	226.552	115.46										980.808	326.175	33.8254
	256.325	366.714	54.8123										803.39	1317.95	195.766
	472.401	287.36	333.537										2246.9	2888.16	892.284
	291.428	292.051	347.195										1386.04	2761.73	474.31
	458.85	228.23	453.135										2719.03	202.462	1073.76
	556.115	260.795	308.414										2294.27	289.814	994.283
	416.17	284.178	135.475										1924.72	1226.84	125.322
	316.754	286.72	99.3768										2877.44	1311.29	67.1698
	224.537	361.946	368.094										705.222	1149.22	516.729
	217.783	87.5291	107.506										416.517	106.052	285.413
	123.071	241.508	966.339										180.7	365.471	3271.38
	547.893	284.8	969.167										1934.43	1706.67	8050.85
	365.778	349.87	95.3946										358.714	1588.91	45.614
	379.122	79.6218	37.5245										646.207	193.025	5.50758
	293.693	387.185	211.922										1310.46	3165.12	94.3175
	205.858	381.551	57.8364										599.709	4844.49	13.8601
	356.269	501.942	354.545										733.456	2976.66	811.811
	161.712	196.773	66.4636										229.292	280.857	52.2822
	322.869	314.987	148.207										697.904	1502.13	215.582
	307.45	439.378	343.521										2093.74	6280.04	733.732
	319.462	49.4673	94.4259										2586.02	46.1588	80.1309
	354.987	187.571	175.492										5003.02	652.21	295.584
	114.334	467.669	223.561										101.281	747.096	267.558
	173.9	410.591	234.661										280.299	1461.7	509.598
	219.552	174.406	494.114										259.33	279.537	1526.84
	204.952	217.623	919.454										247.035	203.097	3908.3
	228.507	519.784	77.0215										690.271	1645.08	25.8781
	213.097	451.565	343.258										1006.22	1104.7	407.845
	529.763	289.798	427.514										2895.2	790.422	1447.85
	259.023	298.95	392.683										576.364	1593.2	2699.01
	112.625	378.201	345.493										110.456	927.506	308.084
	195.693	349.94	222.817										383.518	3083.76	1063.03
	197.139	353.87	298.963										391.188	4815.79	1223.54
	454.028	293.186	109.482										998.161	3239.34	36.8817
	122.84	327.793	400.757										96.6867	1594.82	1935.4
	322.197	401.792	228.898										1905.02	819.345	295.453
	371.757	415.605	568.141										2814.96	1853.08	1954.98
	513.547	448.484	252.093										1711.56	2566.85	345.797
	215.323	399.161	665.937										211.444	2575.42	4723.51
	169.224	312.733	426.048										340.421	594.9	661.201
	178.649	272.099	307.283										527.204	1085.03	1390.66
	254.281	206.974	368.643										1019.12	275.082	2132.99
	558.756	194.623	453.594										3603.83	129.589	3727.73
	458.232	246.017	247.553										4800.36	1246.39	196.494
	315.814	448.111	131.202										921.024	2265.98	162.348
	275.739	292.694	136.267										1221.9	322.005	72.92
	362.152	181.259	313.807										2524.95	690.421	2340.73
	139.938	198.521	384.296										1242.92	208.818	3771.05
	134.329	352.632	502.031										1711.99	1299.45	1655.66
	327.664	294.977	213.427										646.467	260.549	314.492
	194.816	338.07	69.1512										779.735	841.266	30.4574
	246.502	380.725	197.932										1127.25	1560.75	70.806
	263.167	403.28	242.024										6701.82	3213.05	423.572
	1369.8	406.271	506.133										7823.13	1885.93	3045.53
	131.56	394.788	1111.87										1176.12	2503.11	7425.4
	312.5	285.668	741.445										7468.24	809.357	6083.65
	156.113	155.736	273.958										557.974	100.742	984.251
	109.75	309.949	474.747										4055.91	1597.58	954.757
	227.78	205.892	119.556										847.006	250.598	748.771
	182.314	233.988	193.609										1454.28	451.913	1216.78
	187.58	412.464	461.89										9581.71	2876.25	1826.41
	304.428	755.762	342.441										1708.27	7290.69	1286.15
	168.343	179.028	368.046										1965.29	96.3588	2781
	274.318	324.059	355.537										4349.02	735.804	1814.29
	56.3465	248.598	122.01										13.081	318.579	663.904
	29.2369	187.784	179.182										10.4777	572.238	1218.95
	55.7729	325.667	84.3281										30.0593	5493.49	545.795
	276.031	390.245	557.531										492.676	963.624	1966.49
	331.741	240.501	159.088										1268.95	442.726	540.071
	96.6855	463.093	271.524										88.9375	4689.7	1405.62
	91.3099	435.099	248.942										52.0743	2696.56	1316.85
	47.7996	393.307	362.057										20.4797	1085.42	1215.41
	106.95	382.888	969.393										216.521	1626.36	4822.88
	556.322	506.773	223.536										1321.49	1705.6	1338.54
	551.808	543.376	290.433										3544.27	2727.27	1440.13
	250.38	565.915	321.435										213.518	3837.29	2302.26
	250.007	585.288	328.47										650.947	3724.93	1409.34
	645.766	427.643	470.181										2977.93	3091.62	2769.9
	1174.34	486.812	321.986										1946.6	3075.03	1101.3
	971.064	433.216	277.255										1977.68	3895.81	902.506
	585.245	216.945	242.501										1477.96	1022.29	1081.97
	696.376	355.8	224.168										3428.86	4567.89	1143.57
	689.37	252.564	350.067										4265.88	581.255	1586.23
	758.307	397.951	832.033										1141.36	727.433	2547.49
	548.463	181.398	212.318										5260.73	570.079	1495.2
	642.164	271.887	257.788										11527	525.946	1716.57
	655.657	310.45	386.786										2861.61	1281.19	2316.22
	185.884	413.503	376.309										214.166	2381.8	3755.19
	458.204	196.616	506.469										1537.08	2131.74	2684.09
	187.524	489.985	521.087										408.62	1816.71	2528.5
	256.473	315.214	343.478										1574.32	1489.12	4305.66
	377.818	383.425	620.667										266.68	3755.67	6740.17
	393.532	294.254	828.207										586.603	835.644	5302.44
	349.902	317.121	268.252										4426.63	1298.94	1941.36
	142.207	305.665	383.238										141.941	1401.07	2603.22
	422.262	412.039	274.236										1296.58	1476.8	2352.99
	366.237	326.054	226.224										1336.75	1244.17	1839.7
	363.216	265.33	231.702										1626.1	597.859	1742.61
	364.53	163.08	277.058										1463.18	462.109	2049.86
	452.207	189.552	279.806										3541.86	534.009	1944.47
	356.042	212.81	492.872										2005	444.875	687.501
	192.725	219.995	452.24										244.918	1213.39	1155.79
	270.297	379.373	481.622										466.256	1520.45	2238.93
	222.009	313.978	155.989										106.003	810.329	211.341
	166.005	223.503	484.678										103.162	1011.45	1005.71
	117.312	235.562	413.386										203.061	638.798	1182.76
	227.073	474.747	399.267										498.87	1046.74	2323.48
	132.482	195.76	434.439										187.578	395.067	1094.83
	286.63	402.693	229.694										808.852	4104.34	250.037
	112.476	508.133	174.526										170.334	2195.45	168.495
	91.7018	275.841	339.488										95.7969	1694.66	1121.41
	150.695	310.667	451.125										145.418	1345.48	1043.66
	329.282	396.342	494.839										468.195	1497.51	2047.62
	401.755	370.352	450.631										1355.29	548.134	1430.21
	261.112	217.213	231.862										490.357	988.478	218.758
	137.638	204.095	103.11										190.405	1104.62	1803.26
	421.43	252.01	97.6177										1257.97	1176.39	86.6073
	332.428	191.903	157.474										9764.53	443.312	278.336
	284.432	309.247	66.1892										375.674	633.84	28.2911
	289.303	470.772	85.5456										920.055	4631.96	51.0365
	246.137	234.823	230.969										419.424	478.372	458.813
	395.123	638.055	389.6										784.04	2434.36	280.119
	224.391	397.984	152.869										2028.7	1293.11	93.1234
	323.628	388.535	157.271										3491.59	1071.02	188.092
	106.171	201.408	76.3318										208.551	517.346	49.3023
	386.973	293.211	348.628										3197.25	904.928	791.161
	60.5426	424.6	53.6718										24.4094	1006.59	20.773
	356.377	223.602	136.397										1194.54	1859.67	260.379
	112.064	425.543	117.324										656	1421.43	690.828
	127.174	262.75	87.5509										58.8038	540.448	69.9179
	117.715	247.225	56.3011										100.483	434.84	71.7742
	287.092	292.646	121.853										1029.14	1632.45	33.9083
	61.9946	159.798	123.19										53.2952	1004.47	70.2214
	171.054	252.572	52.4582										260.497	1443.93	11.2182
	288.016	314.99	76.8133										675.203	1057.66	58.959
	84.5779	377.227	307.212										85.7087	1629.99	4101.52
	107.001	300.849	352.258										148.188	2109.6	284.071
	167.474	306.979	431.269										567.225	2161.64	2118.26
	54.4321	366.145	171.186										31.4027	1506.99	164.703
	99.645	324.815	101.426										57.0774	862.451	45.8237
	186.122	167.337	131.703										987.249	754.703	148.092
	90.0273	301.771	71.1711										149.476	2058.42	48.9603
	406.735	367.243	249.395										1814.31	1550.57	639.756
	294.698	165.624	318.132										692.829	758.787	1873.31
	56.9539	191.345	189.688										17.8138	395.122	287.694
	425.501	195.485	139.646										530.943	374.327	171.232
	427.357	240.342	167.466										1657.82	613.257	133.572
	59.4139	234.434	235.027										16.5872	882.509	163.151
	87.4865	322.212	219.068										66.6201	870.057	338.345
	155.187	317.327	71.3597										255.144	1219.58	103.93
	162.136	245.514	292.664										839.92	1008.52	140.027
	230.567	237.04	113.002										139.409	1051.6	18.4284
	208.994	398.303	78.6714										447.896	2514.36	44.8226
	227.831	399.354	142.948										227.877	1096.73	56.0007
	372.206	362.742	339.048										2995.94	2841.4	435.377
	852.357	421.446	474.478										19576.1	2397.65	2248.66
	168.872	535.357	250.605										394.31	2416.03	98.5513
	45.2039	509.11	145.457										49.1574	2795.79	115.493
	39.9436	225.816	134.388										22.4185	1675.38	263.956
	193.376	295.992	257.37										454.753	1192.9	735.182
	184.452	241.406	305.188										432.903	1341.05	932.15
	174.399	270.201	389.694										508.892	1561.4	1442.86
	301.543	270.545	370.694										734.526	611.414	747.863
	133.15	292.082	282.895										232.968	1333.2	299.848
	117.723	381.768	517.361										715.994	2828.44	1262.58
	218.777	307.812	224.436										1070.88	1071.23	797.832
	138.176	204.923	143.094										180.68	904.519	118.574
	67.9739	336.91	285.782										48.0915	1344.11	731.798
	92.5733	189.747	281.795										97.1471	699.529	286.94
	697.088	283.631	292.991										1013.15	1211.11	607.972
	485.687	277.376	311.199										769.856	567.568	586.742
	309.724	165.752	179.031										1978.23	-166.014	266.793
	149.903	184.943	340.342										178.504	3717.94	1605.99
	403.537	502.93	336.347										536.803	1451.77	1593.39
	273.018	351.587	278.425										744.766	2858.07	446.515
	234.435	285.119	255.386										1153.29	749.649	973.485
	190.136	256.533	487.226										730.373	821.434	403.921
	170.639	438.389	149.29										800.677	3404.07	226.367
	181.386	377.175	183.22										176.01	922.229	506.577
	106.705	278.126	282.124										111.996	795.689	1050.25
	102.005	306.665	220.919										300.136	1012.7	383.959
	179.4	287.528	197.606										238.515	513.576	324.56
	175.694	234.246	341.675										228.675	954.878	931.912
	79.8326	375.954	231.556										132.175	1722.32	373.224
	340.781	362.064	355.763										2198.57	5043.53	846.878
	185.943	430.167	308.496										487.129	2414.57	508.31
	209.144	329.869	224.121										834.696	1470.29	387.526
	322.886	383.609	207.008										1025.81	2836.57	298.841
	426.551	370.827	252.669										1382.92	4627.21	807.637
	138.971	368.173	136.579										361.688	1786.33	240.609
	410.1	388.086	182.405										3000.68	1438.49	402.09
	466.993	341.072	203.235										3893.75	1085.2	288.049
	340.431	631.028	215.144										1871.09	4458.35	471.421
	205.18	372.834	172.965										687.305	1896.98	240.223
	348.616	341.331	180.332										867.763	3286.59	848.345
	166.128	361.708	179.046										723.431	3065.28	417.023
	193.325	594.31	301.392										889.512	4776.12	520.615
	226.704	365.606	189.918										1308.25	2924.63	1263.97
	129.402	447.585	189.078										868.09	7264.86	316.024
	353.753	349.336	139.514										1113.19	6240.44	462.764
	435.747	356.387	239.637										1377.07	1907.29	370.825
	211.92	374.061	187.906										2459.89	2056.42	327.958
	127.872	367.374	295.507										734.823	4205.12	1115.05
	137.9	1223.25	158.188										726.119	14184.7	419.417
	411.465	2042.87	204.862										1791.79	24331.2	586.474
	146.795	1183.81	182.95										560.683	11096.9	325.55
	291.075	2042.47	384.154										1234.13	18571.1	2243.33
	316.937	2042.87	328.622										2082.16	15051.6	683.006
	477.316	576.646	230.981										14683.9	1377.76	920.763
	337.008	577.832	273.228										2481.21	2126.21	1055.38
	231.163	774.702	640.521										4.59821	4255.42	104.522
	187.373	779.182	422.898										461.769	3882.21	909.932
	269.726	857.064	245.263										1668.85	4498.42	929.119
	374.454	807.13	126.89										153.807	6277.08	863.025
	64.9403	1250.55	146.191										1908.56	9298.57	64.3396
	259.638	896.9	48.8029										915.882	3247.19	227.595
	328.279	874.939	100.696										327.418	10282.3	254.271
	54.529	906.785	127.456										144.633	20765.9	197.603
	69.7878	893.835	181.369										416.893	20765.2	1179.28
	229.21	911.687	99.2352										58.0672	12806.7	34.8104
	51.4859	910.065	130.894										101.577	10420.2	73.9219
	339.353	613.502	243.866										12.2355	8403.24	729.548
	201.689	479.659	99.1897										62.9424	2145.21	381.377
	192.402	513.575	355.216										8.62254	2753.36	4588.53
	217.442	565.42	130.899										16.1419	2579.75	67.9732
	375.246	444.532	112.432										262.437	1892.56	35.5618
	338.298	421.875	318.821										1427.19	1782.16	123.445
	181.477	292.252	120.238										381.317	610.534	106.012
	309.87	424.431	349.444										12.0469	479.421	109.337
	359.683	428.86	280.59										12.7235	1732.05	34.6547
	216.577	1168.91	55.5573										240.382	6629.79	31.9711
	176.22	311.216	80.594										414.937	955.342	509.084
	96.6751	473.255	155.516										588.132	7268.49	92.6585
	254	317.576	87.1349										4048.12	802.888	420.726
	251.688	1608.87	41.6749										681.974	5298.5	237.252
	83.4412	362.206	137.935										16.9095	1016.36	30.4644
	165.722	406.585	140.449										589.981	2104.1	34.1389
	290.678	328.062	192.092										14.6197	1201.61	56.5402
	25.9935	332.857	202.715										5.24783	1584.8	4988.29
	102.883	767.548	355.719										32.1315	4021.44	59.5601
	439.717	438.444	114.488										5352.82	1480.63	44.7513
	51.4423	448.506	71.7418										213.879	2945.72	88.5268
	330.741	290.653	95.9156										284.166	225.64	130.958
	182.502	496.257	285.654										1092.47	1985.95	612.917
	313.737	620.873	251.671										3891.54	1804.96	287.725
	138.279	449.741	296.538										1159.37	1062.06	143.813
	147.811	641.651	430.745										2771.93	1124.02	1952.52
	97.2868	328.894	126.009										49.269	642.857	40.937
	200.484	456.265	208.639										9.44272	2189.13	421.386
	176.436	225.3	76.0938										1400.91	216.753	559.644
	72.4559	380.337	86.4156										722.591	1213.86	525.938
	305.978	235.168	274.636										27.2863	148.224	1964.08
	269.83	300.874	142.988										75.8248	263.52	4958.88
	73.3647	373.162	304.235										198.509	1140.3	1547.09
	218.926	192.202	260.627										7225.48	122.198	2222.28
	288.073	327.612	65.502										8266.88	329.202	791.651
	212.637	346.08	35.9701										4477.44	986.653	346.297
	181.045	352.134	326.824										814.634	706.535	3292.98
	238.337	438.568	166.016										192.906	1750.57	4999.77
	258.274	346.707	273.38										1098.65	502.351	290.218
	331.714	383.552	123.167										428.306	2132.31	133.767
	131.165	416.568	251.347										5107.27	1709.97	108.988
	134.314	243.881	56.33										515.301	570.753	690.784
	229.928	1172.99	98.0431										8158.8	4787.71	87.3972
	155.173	484.665	133.561										968.66	1919.63	107.322
	183.946	539.313	169.736										944.238	1694.24	133.372
	98.802	738.737	214.975										651.43	1368.13	190.097
	330.079	556.319	242.678										42279.1	4011.33	615.556
	221.292	527.362	181.722										18406.1	4449.86	119.842
	264.134	659.825	140.11										1237.44	1523.54	89.1825
	160.829	367.84	88.8438										183.13	762.69	67.7135
	464.009	265.917	227.435										198.126	243.873	2844.45
	249.227	242.787	131.64										732.545	602.924	358.459
	277.074	291.837	81.8756										663.345	1126.64	138.984
	303.413	396.432	103.39										904.49	827.973	154.426
	126.856	551.5	73.2986										966.213	1398.11	163.473
	173.81	669.76	114.594										1364.28	4182.91	160.381
	533.884	352.358	233.602										860.605	806.463	233.736
	325.054	367.586	350.214										981.319	1575.06	776.334
	246.479	344.4	126.082										1391.92	1450.95	149.543
	341.874	403.721	193.2										2861.42	3303.9	132.104
	319.113	327.016	91.7318										5436.63	840.899	144.838
	212.86	333.705	92.6391										850.983	701.449	320.996
	495.616	523.214	192.131										1661.55	2845.54	147.653
	277.862	545.564	113.9										9142.19	1877.15	668.69
	372.688	331.646	111.201										1713.05	367.809	155.924
	145.913	123.807	265.682										945.351	169.32	158.802
	194.272	493.311	129.796										3136.72	1444.49	134.763
	473.013	513.741	167.569										1794.27	1339.83	170.367
	1066.7	603.868	141.237										54.3871	2294.04	155.967
	386.21	323.601	109.943										264.241	523.673	251.201
	477.811	305.963	169.349										4740.15	965.051	239.04
	388.556	305.956	207.817										601.403	588.301	158.817
	301.811	326.673	54.5489										1117.57	1135.54	215.988
	430.675	395.221	77.3931										1494.59	845.292	5820.15
	326.607	307.335	92.9332										1398.54	455.469	162.645
	472.462	338.42	118.046										1517.25	751.236	256.819
	483.276	345.471	331.512										291.785	1311.53	178.204
	129.24	436.236	89.1658										2164.76	3364.78	215.888
	137.927	430.622	192.56										2175.32	4163.78	217.354
	116.379	434.82	84.6804										3721.69	3225.05	221.236
	50.5896	426.327	70.785										5105.12	2721.02	5283.78
	488.369	254.188	223.45										1772.29	1768.98	214.931
	174.622	376.802	201.415										78.3037	1743.96	218.488
	205.178	599.088	124.665										35.8359	2848.58	194.056
	413.938	235.08	78.4623										382.275	1084.62	304.841
	199.321	221.188	281.914										99.3886	199.017	245.578
	124.994	426.646	349.859										4050.21	1463.07	191.843
	170.671	418.161	57.6145										2655.33	1084.97	190.475
	278.015	443.188	209.988										419.658	6224.36	63.2918
	234.537	397.219	153.425										5.24848	1288.05	234.356
	434.178	428.483	277.082										1016.28	2179.6	244.955
	68.7998	230.151	129.588										67.928	698.75	1668.96
	152.66	261.779	267.054										120.004	589.229	49.3086
	487.483	495.267	185.589										305.672	3492.86	70.5308
	385.134	530.177	78.5202										137.381	1561.64	42.7988
	40.5557	547.725	73.2335										69.9283	1840.54	33.8658
	104.052	227.073	200.477										67.7863	1240.58	51.6466
	490.003	183.306	48.7541										618.659	231.435	165.456
	285.967	177.351	462.047										457.102	248.305	436.083
	122.523	146.8	178.883										5948.09	272.156	59.566
	40.3658	215.641	187.738										2633.87	605.006	68.9228
	722.115	226.234	223.121										2934.96	860.838	47.5605
	125.083	287	271.762										859.776	930.581	47.6652
	99.6815	82.547	347.183										416.327	96.5677	22.2062
	298.178	596.152	149.219										563.416	3044.71	140.042
	506.344	581.51	252.431										688.131	5830.81	112.253
	293.109	23.3342	112.795										952.458	77.3243	70.788
	126.104	130.208	63.524										52.5291	183.595	270.272
	417.739	187.114	44.6325										176.84	806.358	1442.18
	213.235	82.7603	247.618										121.313	105.626	641.045
	79.8031	225.733	296.06										813.339	209.971	162.513
	77.1321	358.386	106.799										14.4029	984.714	128.253
	120.641	248.55	59.4958										121.24	363.346	275.411
	55.2698	430.701	231.722										51.0353	1350.64	501.143
	331.713	517.393	56.7903										787.924	5389.89	306.4
	46.0129	315.133	204.754										11.4915	1661.87	279.828
	45.1583	340.878	117.984										168.405	734.862	269.253
	354.799	389.335	65.03										3935.13	1953.26	264.303
	158.711	406.941	45.2926										19.1583	757.104	121.294
	592.896	360.844	80.8891										55.6938	1351.74	290.198
	229.555	401.335	84.1763										12.3667	2560.36	257.851
	332.326	405.922	47.1027										31.5399	3218.24	199.269
	186.072	475.431	67.2747										203.983	2482.18	1136.87
	131.18	463.607	69.992										501.565	1062.24	774.015
	110.257	465.541	101.334										123.877	4114.87	475.823
	112.891	331.959	198.263										1886.5	541.607	826.596
	103.511	267.597	437.267										2127.05	522.176	104.187
	513.922	248.271	39.6592										3324.42	803.845	32.0859
	540.798	192.362	39.3215										1476.12	298.105	72.6988
	576.546	360.837	339.695										4110.39	1560.49	379.495
	86.2312	310.432	169.675										3151.81	1651.85	346.407
	347.324	578.944	246.01										700.176	730.411	363.964
	417.503	335.189	166.016										706.138	1301.66	107.533
	333.677	274.869	300.353										55.9471	1573.6	605.173
	369.796	255.038	205.399										894.062	1102.76	208.372
	275.088	123.307	130.841										110.998	109.589	40.2784
	347.373	248.9	390.015										59.7549	666.823	41.8708
	100.617	386.949	194.201										1035.36	2454.53	34.5558
	140.709	295.545	271.005										2098.4	465.556	38.0501
	227.401	175.622	157.813										326.643	449.323	37.9906
	192.311	436.895	203.403										46.2755	791.848	46.8436
	268.445	467.53	139.714										525.494	1469.6	65.9149
	253.681	330.241	185.578										7183.88	1879.97	90.4307
	89.8476	252.997	217.079										317.726	564.161	64.3547
	92.2927	656.046	183.14										1234.08	1511.8	816.49
	69.4125	207.888	280.949										194.191	234.761	269.54
	256.183	571.53	219.848										1671.7	1988.39	63.305
	433.898	427.264	226.495										1050.48	1410.37	51.0306
	195.113	435.555	368.208										456.195	899.84	66.9176
	448.166	240.488	220.252										1500.12	1453.92	148.262
	46.3146	512.12	152.138										52.8522	1313.21	87.3633
	45.3075	544.485	166.015										693.089	1332.2	229.216
	322.546	311.31	318.866										1147.92	956.305	365.12
	67.3594	458	400.783										1099.57	1232.91	444.671
	87.5563	342.194	503.242										99.1832	978.578	513.932
	417.427	271.811	246.332										10266.5	1158.67	131.02
	265.665	153.521	224.929										295.867	140.695	158.704
	110.491	235.068	208.735										815.924	1085.68	102.807
	413.316	295.43	745.346										63.156	528.185	63.3116
	373.557	383.714	489.342										1539.26	560.076	64.9376
	216.698	439.374	125.437										126.591	603.024	304.186
	316.2	304.194	214.501										53.2814	345.076	59.5758
	41.4103	379.787	343.112										79.2574	1118.65	289.013
	121.782	400.836	313.807										769.263	2117.52	1020.44
	26.8965	410.037	305.203										109.121	4972.01	5159.36
	215.302	568.425	383.799										117.8	2281.43	159.191
	168.71	892.157	361.6										681.961	2128.48	227.916
	242.848	836.956	391.855										222.163	4565.28	177.193
	120.254	407.948	305.46										320.815	426.842	252.183
	291.596	568.509	286.168										1598.22	1637.7	232.9
	284.05	638.203	303.596										5463.07	1540.95	8767.9
	311.577	708.05	185.693										167.371	1665.57	368.475
	277.935	729.299	265.351										294.879	7609.66	281.282
	326.927	1280.06	480.437										3919.78	2585.37	1671.21
	414.869	1045.81	509.018										368.938	2119.18	6824.57
	52.6178	691.354	180.625										787.995	6084.26	1397.02
	467.504	620.847	427.994										126.84	5226.31	258.557
	406.992	647.536	468.787										2624.36	1526.98	30.7779
	169.545	685.948	461.686										756.25	3032.69	65.7387
	152.86	681.696	458.927										2031.18	3425.27	16.9168
	390.406	677.787	813.389										217.92	2546.32	121.336
	382.378	367.681	238.738										289.457	946.105	98.3666
	685.612	531.155	243.262										3026.99	2565.65	452.956
	523.776	278.658	358.607										226.387	288.696	81.3347
	590.58	353.015	77.105										459.288	481.168	750.889
	432.01	428.191	183.781										167.337	990.086	251.315
	467.356	769.006	106.772										747.447	2642.79	320.137
	440.377	409.892	524.236										428.666	5533.68	888.793
	374.759	418.712	171.753										1932.71	1245.34	235.855
	483.671	330.261	344.321										433.182	488.582	162.898
	358.312	345.086	304.608										928.964	2001.69	349.093
	299.88	424.773	400.592										512.038	1159.86	167.776
	147.04	325.978	427.085										2461.15	530.373	2291.51
	156.575	345.48	493.053										281.308	492.099	2511.65
	249.202	480.503	677.022										544.595	911.074	40.9088
	158.744	685.669	165.14										646.377	4506.22	49.6945
	375.221	699.651	355.291										380.618	1679.13	141.108
	302.015	431.211	316.511										295.251	414.473	377.505
	260.574	385.2	131.721										461.762	1649.44	19.8684
	300.457	274.296	307.646										350.682	340.367	60.842
	318.014	414.318	242.267										358.693	1019.77	92.6612
	488.298	627.548	174.157										811.879	2886.85	174.157
	209.007	544.763	263.35										288.202	5218.02	284.276
	227.485	570.11	86.7376										2960.19	3042.57	2035.76
	365.671	599.684	103.068										353.307	5349.14	126.288
	286.917	503.574	87.4831										463.4	1553.2	64.6212
	248.885	473.548	63.3472										289.367	982.293	124.38
	210.432	332.075	192.788										653.398	463.033	679.069
	489.173	408.826	329.06										289.017	1109.96	1814.02
	284.816	436.255	152.464										1237.05	1046.94	1538.12
	377.644	433.795	294.288										1715.37	895.557	1733.53
	550.31	385.274	419.16										3979.73	1101.12	81.8293
	434.549	412.64	333.919										261.604	589.334	297.049
	450.879	415.639	339.557										3327.85	1966.47	33.2929
	264.713	424.251	165.793										5200.43	3648.73	123.827
	265.147	567.783	188.453										1688.29	1662.93	307.186
	122.216	569.595	665.639										1991.51	3603.46	49.3404
	295.66	390.787	349.413										1612.34	1130.56	580.748
	302.457	289.69	229.603										41.9941	393.067	870.427
	251.946	318.916	368.863										154.648	1265.4	15.1127
	115.004	362.231	312.835										485.145	828.154	14.095
	146.348	373.735	99.8453										2147.08	1390.85	1255.63
	129.709	542.141	200.029										734.03	2006.91	261.197
	327.51	435.377	253.24										1216.67	1823.61	644.122
	106.207	453.686	295.444										169.962	2067.8	82.6836
	138.709	562.301	269.171										1222.05	1864.36	1053.45
	458.41	306.857	101.519										1340.67	874.526	73.3641
	262.498	704.534	84.5376										2051.43	2251.09	54.3392
	451.204	633.93	199.815										241.561	2674.63	91.1677
	396.32	593.037	276.972										975.666	7753.75	341.971
	460.077	510.23	277.566										2329.33	1357.81	325.139
	320.293	551.032	370.26										2568.1	1698.72	164.381
	340.006	521.925	411.539										752.755	2070.32	185.601
	290.006	666.913	535.569										1615.8	1156.08	208.736
	297.05	653.464	412.526										1601.51	1198.52	22.7796
	293.741	671.662	125.957										137.126	1793.34	425.848
	342.401	504.264	128.517										282.541	1771.45	41.9418
	470.64	1426.03	174.561										504.807	7239.38	36.3741
	368.396	651.013	365.97										1087.82	1104.82	277.828
	337.958	588.356	286.793										1761.55	3192.04	47.194
	410.932	647.314	329.095										3426.33	2120.38	49.4618
	322.017	620.443	177.675										395.881	1528.1	400.388
	311.188	302.781	203.692										1295.54	462.079	534.79
	288.448	323.655	290.806										391.678	447.136	145.976
	335.326	409.466	210.125										3188.84	1486.43	450.038
	482.681	533.436	193.703										45.4991	1523.95	48.5805
	320.919	405.201	456.945										1197.62	1576.85	76.4608
	290.436	367.469	231.933										529.622	1459.83	356.799
	315.325	395.422	229.387										836.595	1936.53	133.476
	288.672	493.97	256.129										1262.6	3447.98	114.027
	425.628	626.481	315.391										3361.2	1228.07	954.698
	308.122	516.821	247.121										3408.01	1100.45	46.3019
	574.741	486.749	247.551										3630.69	1154.88	66.165
	298.624	396.44	234.911										2224.05	795.701	141.435
	378.069	360.26	244.858										227.61	736.65	98.6173
	383.675	361.64	258.369										768.216	527.055	226.206
	377.931	294.596	307.946										1173.31	447.096	771.15
	398.764	404.471	403.968										2979.78	1346.34	51.3775
	340.554	595.033	423.776										5040.35	3101.04	94.162
	378.765	527.166	329.132										4059.35	2164.62	168.161
	407.092	327.65	379.883										4273.88	504.764	403.325
	375.306	496.91	205.738										237.368	1901.8	681.305
	366.141	508.079	339.736										3590.98	1671.09	43.9513
	383.79	545.645	334.136										2025.35	1128.05	868.826
	369.113	461.209	238.333										2716.29	831.506	43.3901
	365.713	337.351	178.295										929.095	576.927	89.1704
	387.333	627.587	381.377										26.8622	4119.7	757.521
	565.697	480.92	286.381										15.485	1167.94	133.682
	385.08	399.362	295.552										26.2511	1800.59	229.73
	323.28	381.546	180.714										134.847	1517.57	29.3901
	201.497	471.254	198.123										30.5496	2301.19	902.767
	639.995	437.961	386.608										20.1573	4714.98	710.201
	308.465	357.431	176.902										464.733	622.68	22.6613
	99.7143	427.789	273.243										2288.12	863.094	391.814
	506.517	394.919	279.316										1402.77	984.829	122.111
	401.225	399.488	354.013										680.495	752.873	411.682
	768.33	394.669	228.889										1234.43	2662.67	126.424
	197.45	379.008	211.381										35.8199	623.478	422.209
	807.321	309.344	208.561										18.8419	490.503	642.782
	848.333	388.539	186.725										1050.21	574.736	43.1274
	150.82	730.629	356.641										25.8519	2167.79	35.554
	987.407	311.575	185.393										1087.81	547.175	118.008
	424.103	462.928	188.575										26.4453	3721.32	21.5873
	139.85	449.663	204.609										219.557	784.486	957.864
	161.065	572.961	205.935										85.3988	2900.75	675.173
	343.618	519.384	238.637										46.198	1158.49	710.04
	64.258	473.616	282.261										118.25	2227.43	620.869
	251.229	1237.92	229.123										1698.06	5260.78	906.384
	221.226	840.43	155.277										2433.71	3963.93	603.845
	326.528	521.058	201.234										512.988	5555.66	86.1294
	179.724	322.532	94.7976										533.162	2881.49	1363.98
	355.539	495.803	382.773										193.815	4593.94	197.767
	152.861	303.703	66.5415										3272.24	543.98	242.382
	40.8969	387.514	315.648										37.9294	935.302	29.4688
	136.289	527.235	59.4141										16.7965	2881.06	379.609
	188.933	334.882	211.406										744.001	844.298	765.197
	293.195	527.744	266.458										2940.09	1229.68	183.684
	270.191	510.778	267.205										1513.61	3003.27	24.9566
	30.6259	434.095	248.073										70.5524	1091.28	295.067
	70.224	455.527	71.5593										579.858	1463.46	21.9191
	266.215	711.694	369.082										3309.66	1557.73	493.323
	431.312	564.812	457.69										97.5504	2615.39	93.0092
	466.614	385.882	472.738										56.4978	1130.68	170.427
	80.0518	399.786	157.123										16535.9	1230.17	42.8581
	289.852	502.385	234.329										534.912	1351.52	193.834
	85.6619	795.17	172.015										331.604	6252.48	42.3903
	166.039	417.292	232.203										7.1497	2422.48	27.1183
	28.1912	393.408	505.823										3283.35	2368.53	27.2816
	356.232	293.712	180.099										179.36	1510.34	24.5991
	84.0612	328.796	329.313										12.6593	880.813	193.451
	45.2902	361.388	251.485										10.5377	920.154	1065.43
	30.5152	457.143	152.773										7624.3	1448.3	2507.92
	60.2247	431.387	283.603										27.0613	1563.8	68.3694
	283.799	430.181	181.123										211.111	3984.97	55.825
	266.247	718.304	279.342										1175.22	4738.74	527.227
	107.759	546.847	544.215										23.4546	1561.12	599.997
	36.362	586.314	313.712										70.1292	1353.99	675.52
	357.035	442.221	431.453										44.507	1207.59	149.197
	353.635	637.738	456.537										255.899	2243.22	643.659
	422.386	604.303	397.676										723.798	2393.46	330.502
	440.584	630.565	380.868										223.989	2736.19	129.167
	26.5051	177.025	404.297										627.129	1435.18	455.733
	71.3099	302.107	325.231										54.3147	1867.77	604.659
	38.5472	353.961	169.207										106.351	2187.17	756.856
	185.312	275.774	316.762										566.785	4341.97	213.452
	100.386	351.773	333.232										178.333	1883.44	430.788
	64.8085	163.572	420.163										395.842	2906.62	129.008
	238.35	331.818	232.885										2689.23	552.69	296.178
	398.996	212.376	249.284										378.061	383.828	553.48
	124.826	372.38	341.41										857.466	584.736	413.438
	202.976	60.4005	476.334										8.51059	4128.42	552.532
	250.507	348.322	132.618										1523.94	230.393	613.702
	344.762	459.376	275.392										2531.86	1126.68	167.545
	607.774	576.84	301.448										4359.51	337.52	1066.31
	449.008	578.021	206.517										1608.57	2358.06	118.937
	304.645	189.79	207.12										832.169	9742.38	100.506
	421.83	264.506	330.194										3634.49	839.862	210.11
	61.0118	266.463	142.172										1163.04	856.823	730.083
	43.3147	425.09	401.43										8.13991	592.112	2695.73
	539.212	504.113	1388.56										111.066	1495.24	3624.79
	296.82	504.33	306.348										335.843	1099.92	517.467
	267.971	513.658	359.718										14.5091	1436.94	295.238
	271.724	493.356	700.647										78.7832	109.926	458.482
	53.3922	514.041	259.977										9090.83	158.281	3027.99
	41.1748	903.683	234.201										796.934	655.401	3466.13
	34.0135	919.037	318.717										6601.72	743.905	87.4575
	141.877	776.738	1021.68										21.4323	838.732	69.8954
	41.7778	373.066	494.831										629.046	1353.73	1050.84
	29.4715	280.126	474.978										158.577	1519.69	958.515
	58.1949	287.133	407.794										1546.93	156.67	478.916
	306.582	322.353	190.016										102.447	322.978	954.084
	296.407	445.867	154.033										656.818	497.74	835.854
	216.926	416.686	119.258										455.147	1082.4	1211.74
	396.755	409.812	276.651										1009.04	533.436	790.472
	26.443	378.436	255.989										4834.34	833.173	1524.28
	134.442	502.545	137.972										7782.95	1191.69	529.555
	74.1066	237.455	212.887										445.791	1335.28	390.826
	324.192	242.514	249.718										667.108	1173.63	386.133
	242.422	201.139	259.283										384.413	1202.52	2493.5
	173.957	229.617	162.565										420.982	1508.62	3232.33
	53.7802	355.945	249.069										2002.94	219.404	243.205
	442.231	432.996	104.955										1785.46	871.225	901.011
	145.959	378.101	167.621										2785.68	2916.81	1238.34
	337.937	423.248	131.4										1303.74	625.836	1631.43
	384.467	556.839	99.3134										249.766	1180.28	2041.71
	21.2429	336.903	168.956										2197.11	1078.01	3340.92
	288.314	394.93	173.06										507.417	2119.68	587.788
	42.8093	632.635	1419.46										996.703	1014.84	394.055
	143.173	149.021	160.078										1926.08	1548.64	370.514
	328.07	263.585	145.858										1881.51	186.512	225.355
	257.931	42.5862	89.5624										1490.59	79.8437	146.339
	390.629	371.384	91.2606										787.237	2140.3	210.853
	54.0521	200.604	133.306										1648	2337.25	1273.77
	264.959	226.922	68.4479										90.7889	755.21	243.416
	461.436	237.765	66.6822										533.68	2541.6	826.395
	44.7237	364.284	119.671										476.043	1048.74	1218.6
	107.557	133.183	302.208										869.169	447.003	355.356
	52.8908	190.714	453.689										358.358	636.286	646.828
	182.226	230.658	83.0473										634.216	95.825	1803.44
	111.92	75.2928	75.4735										455.048	1003.27	8422.18
	148.152	180.859	96.6942										2159.16	473.94	243.668
	23.2508	411.594	168.178										667.909	371.169	868.691
	69.3667	202.214	109.822										1664.05	34.0144	1547.04
	153.184	272.872	119.885										7616.53	280.079	98.4644
	18.7541	107.861	212.414										3266.65	3846.54	1225.92
	238.018	111.719	613.614										3596.12	181.487	539.889
	254.657	106.983	363.805										5438.88	1683.76	581.462
	279.516	130.869	414.126										2872.31	701.242	426.137
	371.139	156.379	339.203										813.632	851.765	125.112
	449.02	107.404	150.651										781.349	3263.54	212.275
	324.727	536.18	90.2478										1423.83	683.076	84.618
	128.64	123.758	94.2262										1469.02	2954.75	61.9464
	282.34	127.914	172.018										3153.05	3355.3	579.307
	552.106	91.9424	50.0166										279.675	198.223	773.828
	290.791	196.787	72.9339										294.218	317.603	284.447
	102.056	304.519	245.249										905.733	654.387	454.273
	393.088	292.066	131.787										896.304	1944.93	491.012
	183.015	262.385	181.558										1506.14	357.194	759.451
	183.696	218.464	93.7999										673.912	626.075	1088.76
	125.75	319.073	78.4028										354.627	4883.94	306.076
	1117.48	360.392	83.4716										383.475	326.412	724.301
	325.722	280.931	119.192										598.319	541.667	709.777
	40.0238	422.67	103.747										1100.54	629.484	1713.57
	43.5939	566.553	195.544										1779.95	2843.55	181.77
	63.3929	296.848	80.4833										2560.54	436.816	923.269
	267.686	228.062	123.507										5575.13	228.733	2742.29
	96.3182	26.9098	62.7153										2209.9	401.519	288.737
	434.567	207.47	67.4394										8394.85	255.933	266.462
	44.1288	34.2295	79.7499										3429.5	326.11	665.867
	386.02	142.45	147.385										653.277	613.015	651.717
	58.8128	351.829	117.357										5195.49	81.9188	383.26
	362.323	603.104	256.95										799.22	161.523	306.761
	392.903	383.09	116.417										1378.94	2498.62	81.5039
	81.0724	92.3861	55.0444										656.934	2212.6	903.05
	330.229	461.226	110.568										1506.86	1084.96	1035.2
	39.9031	197.178	117.133										630.451	1206.84	974.808
	80.8333	228.71	79.8627										576.771	725.857	894.823
	100.852	278.188	31.5396										642.636	116.538	911.359
	660.011	386.586	72.1843										1956.62	568.39	1131
	60.1898	288.211	157.45										436.483	97.1675	975.067
	250.295	352.488	38.2035										879.929	1758.17	559.659
	160.112	540.903	370.191										988.82	2037.47	516.482
	208.025	636.756	40.5682										1366.79	825.161	657.135
	99.9345	296.921	118.509										6074.28	2290.4	1269
	171.843	172.7	109.485										5176.65	1363.42	1635.67
	206.42	408.728	121.919										50.5396	346.096	1043.14
	71.6404	313.524	654.029										147.709	174.545	751.587
	171.97	471.444	124.38										93.8758	2932.61	910.271
	290.523	472.466	29.5597										564.794	2059.9	1328.02
	146.352	491.467	36.146										2767.86	3226.58	5012.33
	344.108	365.817	38.7571										2019.84	445.309	1274.83
	1235.93	318.927	36.8046										4281.03	125.316	3206.4
	166.08	351.147	71.4389										761.449	447.326	3270.9
	666.91	68.5975	75.5815										889.054	1146.52	993.663
	305.026	243.353	84.599										1898.14	2961.24	462.692
	362.972	397.08	27.004										977.136	808.963	1638.53
	358.115	354.992	322.074										1240.45	1137.98	2119.46
	292.497	696.811	224.422										957.911	251.289	1262.49
	526.26	1042.25	215.176										288.787	816.52	1158.83
	431.645	215.977	194.772										1910.44	1141.56	1288.63
	308.379	275.574	118.53										354.54	445.006	1505.34
	527.867	266.05	136.509										431.567	1518.1	1623.35
	610.774	343.043	97.0193										986.561	456.706	1856.36
	566.349	353.021	71.3849										2384.46	91.0791	4544.62
	539	358.416	52.7615										527.823	397.711	2600.19
	550.298	339.792	205.126										314.07	1557.38	3238.11
	358.981	545.205	205.705										763.426	263.733	6753.85
	584.623	546.522	40.2099										341.959	347.258	10707.1
	377.681	443.512	53.3305										364.953	195.264	2322.79
	411.997	424.577	49.3185										729.739	2841.17	2405.01
	619.519	485.989	30.2205										488.804	102.136	1346.94
	638.721	564.212	74.3811										3271.93	4674.85	958.51
	650.875	588.314	197.745										331.287	519.686	773.8
	610.021	649.726	51.1681										305.303	667.495	735.458
	542.051	457.815	42.3753										1028.03	975.288	1342.92
	1951.59	457.249	168.243										236.986	134.232	1246.24
	456.657	490.222	243.807										997.578	937.027	2860.66
	284.442	428.83	184.113										613.76	1492.11	2653.77
	246.255	610.056	193.382										1245.97	1204.86	1703.08
	226.146	399.373	367.6										1102.61	25.9627	1229.92
	230.857	131.264	289.39										742.541	1312.13	1196.18
	283.177	684.105	59.4811										304.598	651.733	890.539
	322.266	554.168	26.3213										884.093	1193.79	936.647
	488.551	423.212	30.4847										291.851	423.479	818.514
	336.883	380.681	135.145										1978.38	924.114	2307.13
	636.565	217.639	55.609										407.656	885.074	3123.94
	327.026	118.969	84.4538										3121.54	247.128	2318.18
	312.54	577.178	164.677										1118.74	430.529	2060.88
	359.815	343.328	353.336										1476.95	244.584	2859.2
	490.47	342.101	65.9442										1255.88	294.895	1699.2
	407.618	231.601	42.6916										199.791	513.457	1702.84
	740.939	762.631	33.6892										1272.33	141.08	3081.65
	678.551	377.395	66.8106										329.981	2617.37	17001.3
	1293.57	442.398	228.97										1165.66	154.564	263.69
	480.005	539.116	74.9347										35.6348	397.89	1478.69
	301.864	317.068	118.088										326.267	119.878	360.505
	396.441	452.581	59.8002										396.272	1585.15	1191.74
	340.506	371.236	42.5622										26.9336	638.585	32.2877
	393.199	336.709	69.9918										20.2828	543.633	444.625
	484.098	403.337	158.189										502.043	2145.93	59.3424
	295.149	518.344	63.9396										37.949	829.937	338.629
	241.645	512.84	86.4897										1116.03	271.875	1073.27
	540.406	446.287	57.8733										110.401	274.337	1196.72
	66.7032	634.038	57.4621										676.684	305.487	473.213
	219.269	555.939	42.3243										876.877	495.652	34.1723
	345.985	333.906	213.736										1923.14	42.1317	504.188
	58.5611	526.087	97.4071										623.331	130.656	719.739
	449.622	764.048	411.611										1246.45	714.865	2431.84
	289.346	468.582	318.711										1811.58	928.224	362.121
	421.549	716.601	159.713										484.931	979.794	449.516
	390.723	625.246	31.9519										1303.41	422.85	317.147
	82.2664	339.466	236.253										238.085	256.655	322.764
	100.323	1637.6	113.058										197.279	238.689	2717.88
	283.975	1637.1	326.706										538.023	163.506	421.242
	77.1269	1649.63	420.854										993.528	3959.72	230.025
	209.257	1637.04	283.706										115.981	117.706	355.843
	428.547	849.823	141.638										214.42	165.863	296.643
	370.967	813.116	145.76										355.508	5168.94	457.315
	96.1595	256.418	334.88										9.4859	4544.51	430.432
	326.495	230.736	111.451										99.8186	156.516	455.992
	407.895	421.742	121.703										3261.54	3337.91	717.039
	109.695	383.901	214.62										13.9949	6991.08	434.514
	193.423	441.603	270.319										1826.58	2909.23	1528.81
	174.523	542.372	67.1538										294.791	5394.58	1297.41
	215.46	465.482	50.5376										953.184	2171.39	1129.21
	102.612	449.308	448.921										92.182	933.625	1008.18
	135.394	418.788	274.754										272.395	962.128	465.433
	267.203	241.143	81.9607										35.3612	758.176	306.05
	328.257	271.31	586.531										254.733	412.603	181.768
	175.431	210.633	227.075										111.234	3103.55	215.443
	487.73	362.969	327.969										63.238	373.815	282.95
	496.631	207.709	141.731										799.302	2084.85	1785.92
	269.196	260.843	154.93										902.759	3957.05	300.501
	400.669	103.478	161.188										45.8388	381.673	510.668
	260.266	220.246	199.53										263.377	350.739	194.991
	350.542	228.708	186.701										1558.3	648.282	400.649
	500.21	366.541	139.471										658.527	476.18	77.8494
	522.05	330.887	54.8447										175.244	5868.67	644.911
	511.435	331.125	113.58										401.048	2066.61	803.271
	291.138	410.532	156.85										497.321	1944.77	111.429
	343.179	410.623	155.986										362.938	8736.21	384.188
	441.192	419.18	322.64										100.862	10769	903.351
	257.131	140.477	460.96										321.971	2223.64	70.5522
	161.777	188.09	121.143										303.038	9428.5	608.554
	252.8	340.077	110.864										281.967	1982.37	2533.32
	245.741	121.305	115.828										806.918	3334.54	312.221
	305.007	169.405	203.492										75.8153	510.266	383.866
	259.992	386.607	181.224										5859.16	1108.86	1178.27
	313.793	135.518	176.678										195.996	863.064	272.769
	405.669	289.697	174.398										834.774	1380.1	372.59
	198.108	440.696	48.7575										154.295	991.153	237.628
	220.274	350.572	47.5417										1967.01	438.705	1411.97
	173.241	460.569	137.767										195.373	792.827	643.481
	279.548	553.369	231.091										676.617	833.933	699.389
	200.292	458.601	594.351										427.343	959.056	987.28
	303.997	271.311	91.338										190.823	1437.11	728.18
	179.654	477.588	223.678										187.913	1027.28	147.669
	175.414	419.05	302.103										1944.03	922.01	85.1648
	169.946	411.701	255.188										1919.06	2096.86	459.725
	307.441	431.268	453.184										261.201	1327.31	456.593
	242.649	182.953	186.046										1925.65	407.146	215.317
	292.258	148.359	232.527										499.477	2308.32	90.5625
	378.568	441.187	126.38										167.083	1985.2	401.967
	368.733	686.351	104.446										2285.97	2345.28	681.948
	247.381	690.624	132.461										699.783	3203.98	430.189
	137.931	542.039	254.361										779.26	4613.81	575.798
	323.588	253.353	105.225										135.098	4961.43	192.406
	309.226	352.507	474.984										900.247	5316.14	131.649
	300.829	156.09	100.811										661.789	5183.61	72.6339
	315.139	448.912	91.7976										2432.78	6583.37	229.431
	312.814	435.96	254.816										2079	4521.43	216.263
	384.472	418.015	225.715										1457.15	4121.71	437.287
	294.835	289.583	285.209										912.987	4253.35	5313.96
	497.205	325.317	142.987										1044.96	4572.87	161.074
	399.435	312.983	261.472										1980.32	4975.62	348.585
	32.8619	267.86	104.054										1341.04	4310.21	333.6
	235.226	278.967	102.99										287.184	4040.69	170.139
	176.465	246.568	223.292										1163.07	5163.28	211.901
	73.3565	363.263	112.475										56.5211	4907.87	258.765
	158.666	280.941	114.7										118.761	565.609	262.11
	102.581	345.489	393.996										55.1387	1689.78	75.9635
	107.57	369.845	292.923										21.1739	365.668	985.403
	127.784	273.822	285.452										5701.32	892.378	383.412
	132.81	344.66	284.07										151.117	624.487	182.93
	92.4941	435.413	286.092										366.848	197.8	188.896
	75.1897	437.421	384.054										715.712	649.986	115.55
	42.5475	405.193	286.126										107.702	346.699	138.769
	76.6243	495.255	287.441										114.671	269.983	155.99
	55.0619	592.492	299.854										267.656	922.816	103.655
	56.3391	366.747	358.59										356.132	95.0134	163.943
	155.406	434.026	301.441										320.111	1955.4	772.828
	386.495	390.478	287.12										221.176	216.612	551.675
	189.303	304.882	285.636										33.7357	404.719	1250.1
	36.1665	156.358	299.3										59.5963	707.706	548.121
	17.7746	149.911	298.261										1918.32	357.033	780.944
	180.793	418.057	300.712										524.817	748.622	73.8335
	230.782	267.241	296.324										7.83301	231.677	29.4859
	163.034	304.852	302.703										64.8505	570.768	545.979
	205.62	198.076	247.298										694.564	197.881	38.5152
	202.768	221.605	229.16										2519.26	2789.55	32.8277
	54.5242	268.485	652.081										32.1913	647.912	82.0557
	242.663	173.682	470.229										60.1512	374.059	68.865
	16.5859	418.121	73.4706										1608.56	184.248	107.976
	14.9014	393.234	93.1335										60.8002	925.76	232.07
	56.8124	219.423	111.353										33.4749	174.545	114.954
	412.24	318.191	110.269										874.081	1767.48	44.1057
	137.826	343.33	258.311										1131.91	1719.22	122.282
	173.321	219.75	51.654										361.98	149.166	137.363
	254.493	207.471	57.183										159.869	141.033	399.661
	290.042	383.259	180.73										692.267	1635.05	58.0638
	321.575	186.031	77.8259										990.375	886.325	115.504
	337.546	532.567	285.291										51.9717	137.045	38.4489
	98.6083	429.104	64.9637										70.3483	6768.1	47.2911
	34.9046	417.874	54.3142										42.297	5742.49	39.0544
	359.114	270.587	108.847										16.6928	480.505	85.6384
	161.743	289.675	45.2434										469.5	7204.95	101.618
	68.2647	339.083	56.5061										19.4517	254.076	383.868
	48.213	388.676	57.5602										34.2618	1258.18	130.847
	100.146	258.089	72.6942										219.883	108.259	49.3819
	493.843	226.675	286.821										59.2286	151.993	103.45
	552.525	306.232	62.9473										2688.36	211.333	66.5083
	403.721	187.89	126.852										978.139	311.421	101.281
	265.307	182.514	100.788										1534.87	307.67	56.7277
	215.3	198.102	56.1282										217.982	191.895	74.1902
	321.628	390.158	80.6468										94.6654	590.177	95.1407
	242.267	348.369	81.0681										127.516	297.62	64.5342
	245.406	407.777	293.486										162.404	2556.99	823.557
	305.399	268.427	134.917										174.431	108.38	59.0928
	1101.26	183.615	62.8968										1073.96	151.944	281.728
	243.532	358.753	81.0469										5493.84	685.445	59.6856
	216.704	268.468	64.101										4297.05	126.244	78.245
	279.585	368.241	197.907										33.9674	252.028	1944.29
	427.627	327.571	243.423										229.344	246.456	74.9284
	795.371	481.501	141.015										562.037	918.778	87.0377
	506.676	291.245	181.741										686.061	1388.25	56.0978
	213.607	355.576	68.0419										635.551	946.865	40.7788
	240.092	515.104	303.831										670.24	1099.02	51.3845
	319.892	326.71	225.974										471.538	211.559	36.7082
	277.216	377.779	297.867										319.249	168.829	149.861
	261.663	210.619	576.951										516.891	1738.36	72.6615
	282.745	212.394	389.009										505.354	339.614	66.38
	701.151	327.312	497.807										225.682	415.428	1468.43
	491.159	381.109	570.365										395.709	348.446	289.314
	451.685	340.797	183.032										815.045	342.325	932.519
	273.89	304.26	131.128										47.489	991.48	134.526
	248.875	263.956	469.952										49.2686	662.248	119.076
	978.725	352.42	469.376										21.3438	704.911	73.0762
	352.557	395.248	132.283										618.49	766.305	45.7762
	413.544	223.334	70.9434										1327.91	1301.44	38.062
	518.4	308.87	67.4164										534.507	741.227	65.1089
	367.351	314.393	346.261										2936.74	374.327	1418.55
	364.512	310.383	90.0111										38.0781	636.531	1881.73
	407.582	338.716	88.3771										16.5561	2159.18	31.6467
	354.797	364.057	119.932										1528.93	457.861	36.4136
	150.352	386.988	209.333										29.4001	401.398	29.1379
	269.461	414.708	258.894										215.273	522.457	58.4158
	180.785	365.294	185.523										2071.27	1100.33	49.8832
	213.899	292.225	131.063										568.361	1004.87	290.886
	302.539	338.088	112.409										20.3303	1513.79	26.2423
	316.852	375.902	646.124										3142.37	521.821	62.3348
	330.093	266.64	242.961										1545.95	738.228	270.582
	277.404	333.27	104.451										177.196	2892.66	454.775
	99.6372	369.454	160.344										2121.51	2068.95	155.876
	265.622	394.615	141.15										7.80593	672.039	497.889
	268.649	291.445	113.027										93.0913	828.467	370.718
	247.532	318.247	143.829										6.7674	1212.84	406.314
	255.077	359.675	292.833										711.114	669.056	40.9196
	372.904	473.686	106.274										127.144	-635.848	50.7257
	112.148	348.85	110.515										76.2879	1852.15	55.3256
	89.8534	309.629	111.848										217.365	707.639	66.7435
	79.4179	321.264	266.799										704.374	672.882	19.2363
	101.577	306.903	110.528										1561.1	538.184	72.6885
	881.536	296.89	202.398										2216.18	698.689	94.4352
	373.476	293.9	106.646										1029.78	459.944	1418.87
	165.854	289.687	127.456										562.227	561.713	56.0856
	24.3415	291.939	107.041										929.534	2232.96	37.7439
	219.065	288.245	107.547										14.04	479.789	36.7148
	87.7939	289.798	108.963										1553.21	458.3	44.2208
	82.5765	297.605	105.598										2715.46	4756.75	592.941
	202.743	290.136	106.788										307.867	45.8766	63.3406
	80.908	291.939	107.672										949.29	453.396	192.663
	87.5253	291.794	110.262										1109.54	41.3967	63.2668
	74.5782	293.276	433.126										2049.8	1101.81	41.7785
	211.1	300.818	115.757										1953.91	1843.62	541.451
	179.337	291.828	131.252										2043.23	603.821	293.929
	319.202	287.256	110.594										3404	312.302	67.9206
	330.233	338.549	104.895										3257.51	1184.71	70.4547
	318.19	279.798	104.895										2202.45	2936.69	73.8776
	142.406	463.892	106.519										2527.32	162.414	67.3938
	110.042	263.857	486.54										3611.24	98.2991	86.983
	314.633	292.274	107.672										3972.54	2418.38	636.491
	211.923	268.913	104.766										3368.7	1481.55	630.239
	192.889	398.468	105.869										3604.32	2806.14	407.428
	84.7643	662.684	148.773										471.579	1105.86	441.931
	95.6592	536.61	120.011										1550.06	1231.83	103.283
	84.8241	561.183	117.966										597.323	978.691	56.5875
	226.416	606.126	95.8866										181.657	3514.21	104.023
	42.8713	675.828	54.6991										2114.11	803.304	67.3685
	130.674	530.76	74.5792										2995.39	1059.39	1325.19
	74.3056	555.063	137.271										300.144	161.305	623.952
	216.867	518.067	230.069										528.589	249.412	527.738
	20.2737	338.833	80.6452										1026.83	678.83	425.206
	142.662	382.142	87.0108										2593.87	510.573	256.382
	162.704	343.001	91.365										78.735	8.56289	1293.05
	55.4151	286.543	53.4189										465.293	918.822	175.157
	103.531	322.478	67.6607										1178.49	22.5171	81.6424
	61.7488	684.853	144.285										1306.31	39.3926	271.287
	75.9545	274.23	173.895										215.832	1051	757.362
	313	534.127	52.408										533.971	75.4269	207.788
	139.021	766.518	51.8032										6863.46	700.16	54.1572
	186.752	664.928	47.8661										201.218	2790.94	1455.69
	377.617	359.151	52.7341										593.551	1204.14	676.379
	322.186	314.791	47.35										3479.2	3357.52	1135.87
	480.686	287.526	68.7844										1307.41	5264.3	572.761
	448.275	208.131	77.3052										794.451	9557.05	190.346
	425.737	378.991	113.644										1133.09	300.281	419.934
	585.283	622.633	125.169										1127.87	976.155	245.003
	259.117	522.362	309.173										200.86	6199.82	390.253
	273.297	426.66	271.454										3452.56	2683.61	264.656
	120.454	695.148	117.053										395.974	3758.3	602.224
	413.741	374.356	87.0403										343.759	642.929	321.285
	118.687	501.064	133.478										145.884	103.513	269.25
	106.569	545.07	180.21										254.263	300.829	45.8618
	295.588	189.09	219.073										421.882	2962.4	128.037
	138.457	280.529	166.033										243.635	313.58	503.929
	185.276	414.67	162.916										108.406	80.7497	471.982
	58.6672	514.615	159.031										200.128	3234.2	415.792
	264.759	425.248	195.204										1306.11	395.304	343.847
	596.818	455.188	214.063										241.214	2076.66	239.075
	145.586	335.062	204.539										2104.83	493.961	40.4167
	292.752	179.223	201.28										1192.96	43.2497	45.2392
	220.229	471.962	596.444										2430.26	105.564	540.721
	165.96	493.56	318.658										1108.7	153.215	88.8042
	302.693	534.81	171.757										673.091	170.692	82.21
	152.499	462.422	256.6										1051.16	72.6509	118.597
	260.881	322.441	146.477										1002.98	1770.77	31.1741
	84.384	455.526	58.9419										490.703	814.63	33.3773
	345.646	266.654	116.973										663.366	931.631	66.5093
	321.85	213.662	201.573										1431.17	711.359	1272.33
	338.805	32.4406	196.899										1862.89	325.199	2659.96
	175.044	208.549	195.07										925.52	73.2553	32.1423
	327.275	306.95	130.44										2186.6	544.33	518.691
	202.994	674.688	198.494										708.306	585.005	1462.17
	211.809	110.379	122.584										2064.49	166.097	964.024
	46.1433	291.622	48.6594										873.23	523.662	1149.41
	380.738	539.436	50.0379										705.193	639.807	148.935
	134.38	367.648	48.1134										2643.56	311.424	482.537
	93.9341	409.5	55.4672										1525.52	40.3761	163.357
	106.296	318.16	47.4671										760.326	3196.33	80.0295
	170.981	439.799	48.1134										913.019	2005.46	202.127
	129.797	297.421	57.0062										1354.81	4218.2	711.404
	148.067	53.7198	77.7349										1239.17	1049.79	163.883
	224.134	149.809	75.369										744.47	6696.2	2005.26
	183.305	160.755	312.312										2151.74	1281.94	100.265
	157.669	408.482	161.41										562.028	2996.65	81.8779
	142.977	369.44	58.5383										1931.42	2568.8	1829.71
	355.924	471.491	34.727										895.459	2083.22	388.62
	69.3929	209.52	46.2889										1283.86	2327.33	374.897
	71.3719	293.07	151.128										1252.35	574.226	203.405
	322.26	61.4555	127.035										1100.91	34.9855	490.889
	175.161	159.857	217.466										1752.84	1360.18	158.207
	259.969	199.462	276.512										3340.03	242.965	157.191
	73.9739	111.158	208.196										1321.67	185.28	616.923
	425.374	193.635	284.572										1590.88	200.198	155.915
	147.102	237.887	123.503										1694.99	257.332	146.24
	325.017	410.047	192.64										2691.09	4159.23	2187.95
	117.802	272.841	100.078										1672.37	1578.46	1185.46
	204.458	41.5337	95.028										199.147	410.483	771.44
	210.988	237.047	89.2371										3815.22	508.528	527.913
	182.974	357.553	206.545										708.617	1422.9	538.767
	183.624	355.766	112.592										1190.34	66.3514	1633.94
	97.949	43.7814	397.565										427.024	103.957	1099.65
	225.257	84.9413	337.138										2023.03	2442.91	1091.42
	148.832	116.824	761.069										1020.6	4643.53	1210.79
	294.031	259.004	147.148										127.439	147.802	1339.11
	243.532	376.509	156.27										9695.69	270.903	1181.28
	148.931	207.502	155.736										620.709	382.38	1097.76
	203.916	200.387	156.699										4811.09	5164.67	1084.81
	187.522	326.654	151.634										55.6246	826.437	1201.62
	102.605	139.253	987.087										1489.16	926.612	1453.94
	156.842	145.386	240.213										6777.64	426.974	1166.51
	107.11	187.167	262.7										40.8223	205.664	1268.83
	116.691	94.8749	364.017										11698.5	3371.18	1365.09
	96.7589	163.321											1149.83	1250.72
	254.502	519.319											47.1988	821.356
	129.117	546.394											124.521	1161.25
	121.96	350.094											842.286	410.087
	225.149	403.475											31.4731	1344.46
	101.721	540.001											144.18	3119.21
	380.714	521.211											743.942	774.796
	85.3563	117.151											1855.33	635.594
	224.492	328.52											88.0243	44.4972
	101.681	279.069											5297.25	2601.54
	169.351	458.058											156.724	2175.76
	105.372	301.917											7.54729	537.995
	179.574	457.582											54.3399	1859.08
	215.329	376.865											182.556	2911.19
	288.949	317.232											1779.15	3869.1
	91.9787	54.8488											2529.75	1033.14
	277.487	183.597											8.74735	374.333
	251.737	385.638											16.7752	221.913
	187.574	365.403											459.396	366.669
	320.006	338.509											3914.02	230.362
	291.542	100.649											1059.52	844.173
	61.7572	203.082											34.0381	940.521
	151.185	248.444											1113.09	363.698
	232.156	120.714											300.007	2256.78
	372.686	353.547											125.288	2831.87
	317.133	373.941											10.4386	2055.92
	240.538	448.299											1672.04	1481.42
	166.797	79.4575											127.191	441.012
	246.581	78.208											12.1194	1735.96
	389.137	159.75											9.90333	184.276
	394.402	407.632											35.2965	186.2
	278.006	353.114											415.196	6278.79
	335.763	46.5402											701.214	3032.37
	390.567	242.923											135.032	2354.43
	355.168	244.1											13.2019	84.3815
	390.119	362.129											566.209	2377.34
	404.564	379.869											1768.65	3762.85
	292.145	225.916											1245.51	426.176
	216.233	332.865											1088.99	2577.57
	235.383	338.604											12.2011	8012.28
	172.002	242.326											69.1707	1018.95
	153.368	348.664											23.4814	714.224
	377.954	350.876											743.226	1526.02
	437.048	241.157											33.3265	358.839
	217.109	470.174											21.5538	1545.97
	255.139	469.179											885.834	555.855
	196.034	364.904											1584.46	2008.39
	422.313	51.2492											494.522	1733.48
	95.209	409.238											300.003	747.36
	479.39	104.889											374.052	1228.96
	205.735	217.612											947.669	2948.89
	427.137	134.347											2788.31	384.874
	304.581	280.535											1659.93	630.373
	401.904	318.017											256.989	1274.71
	538.402	346.174											1501.29	1886.28
	426.649	327.452											161.927	1274.61
	448.781	253.206											23.973	1502.07
	124.683	198.322											2039.35	5328.36
	192.512	135.519											2578.55	840.348
	211.053	185.483											576.943	1799.34
	478.078	387.19											877.728	2629.06
	478.838	230.418											38.5081	330.995
	539.646	207.235											17.0616	1059.21
	522.167	147.515											6.66317	376.535
	209.76	313.541											91.9395	952.158
	278.564	294.449											14.2546	4299.62
	229.589	332.431											19.3646	583.657
	882.101	284.198											11.7619	4286.88
	327.935	476.228											343.103	400.542
	50.4133	386.333											1130.57	1414.8
	37.6451	128.292											998.211	1363.41
	71.3386	598.861											2930.69	729.074
	112.597	395.616											6.66311	2084.97
	49.575	128.109											194.697	4184.65
	59.5092	372.597											69.2561	913.562
	208.455	445.989											912.165	1907.1
	248.55	456.144											597.713	1371.48
	216.892	497.894											109.466	1273.3
	256.358	292.31											13.9275	5182.53
	359.833	222.662											2180.38	1046.4
	62.2069	559.072											49.3887	2286.96
	80.9929	388.247											1097.91	2485.01
	210.927	250.931											1321.07	845.143
	41.768	161.563											9.68809	1743.19
	221.299	376.668											574.469	2701.04
	59.7415	396.625											14.8779	485.267
	257.422	150.661											88.9486	838.907
	85.827	365.514											1910.41	1410.23
	74.3841	80.2656											397.182	2269.3
	105.119	223.568											3303.23	9186.66
	215.274	343.307											73.7951	5443.45
	380.976	216.661											1249.82	316.179
	170.5	392.865											1167.81	6241.51
	143.056	369.488											21.2935	11460.7
	148.415	262.075											100.566	8886.45
	324.021	403.776											64.7549	2525.35
	92.1084	501.051											135.198	3900.23
	53.4124	323.483											295.518	2009.06
	317.293	337.027											118.541	1342.29
	312.659	239.463											23.9745	811.443
	194.885	298.053											25.504	1505.86
	108.698	367.128											87.8184	487.459
	225.949	500.343											7.64803	2043.37
	421.529	263.85											437.088	16238.5
	128.78	290.833											1474.76	12845.7
	97.7658	306.522											338.347	418.581
	539.077	222.287											3470.08	789.39
	182.009	308.169											4793.16	3937.57
	102.63	234.522											17369	4617.97
	23.1352	278.53											89.229	466.389
	242.545	208.359											898.922	205.564
	110.309	93.691											2225.58	47.3798
	62.965	109.888											2037.69	2533.18
	43.4694	70.288											104.973	827.444
	175.063	631.087											1446.23	1790.63
	58.1381	554.873											154.292	2415.06
	134.994	555.086											144.468	1877.47
	250.62	449.115											187.313	2589.11
	42.7358	346.598											5078.72	1204.57
	81.7836	218.253											3819.64	681.846
	65.1539	122.319											11.9181	1591.81
	112.742	169.593											21.6017	1624.9
	141.273	774.36											29.1174	201.351
	181.088	861.908											488.112	433.715
	123.758	600.371											20.2996	148.276
	54.4232	267.166											519.229	2911.44
	202.09	477.127											7.94878	348.983
	123.629	332.286											553.641	2772.67
	99.6866	523.88											15.6392	2439.84
	192.308	204.275											289.376	453.487
	306.881	255.552											1464.3	857.657
	156.994	172.379											46.742	1878.83
	199.132	433.511											2072.45	1466.28
	30.8668	444.055											12.4278	2016.81
	356.358	480.013											27.3672	880.67
	401.241	285.104											40.3741	1190.28
	381.072	381.783											850.874	254.65
	327.23	655.18											40.8913	176.384
	235.717	382.586											298.255	1689.18
	337.685	193.792											195.518	2039.47
	191.007	237.779											538.192	1996.6
	42.4611	161.393											56.408	285.976
	116.085	311.643											229.362	1078.96
	160.329	213.778											320.464	1169.04
	51.1123	360.622											64.2583	604.759
	124.266	358.175											204.409	2869.78
	426.862	418.416											1651.92	2403.15
	317.046	133.841											297.545	613.647
	405.305	275.323											3781.16	1115.13
	52.3121	396.674											7018.92	694.69
	357.868	157.686											75.995	838.059
	121.062	525.022											1328.92	217.9
	319.781	539.184											1239.33	732.198
	165.336	475.847											336.261	2645.56
	273.847	159.697											760.24	2538.8
	212.211	415.513											346.409	820.293
	191.724	443.872											3913.22	50.6905
	277.096	427.95											4079.58	94.5151
	279.116	272.878											2002.81	2095.18
	290.373	382.168											2368.86	483.787
	200.738	143.71											4438.6	1218.98
	246.578	342.127											923.658	87.9613
	209.744	366.425											2792.64	249.643
	380.892	410.203											3344.09	178.94
	350.75	544.458											563.62	316.049
	467.372	295.421											1996.92	314.106
	298.572	253.527											529.895	1238.79
	160.369	229.93											1557.46	326.762
	159.452	265.201											1924.62	1440.93
	292.03	392.027											3756.6	1715.62
	315.879	368.17											3693.28	653.714
	366.6	373.839											3302.3	224.759
	625.067	187.207											2078.09	941.544
	586.675	396.267											18089.9	497.707
	256.277	337.344											6464.48	612.059
	268.747	185.833											955.257	2118.06
	131.391	139.406											1161.86	1783.52
	197.232	254.508											1018.23	453.287
	201.228	337.502											1149.53	344.003
	284.725	588.205											1658.84	616.373
	168.643	451.544											2178.48	86.542
	175.69	260.301											2432.39	1385.67
	303.101	486.278											4627.9	446.592
	442.08	316.753											9203.85	62.208
	575.363	287.986											2530.21	299.185
	569.944	405.979											3668.77	906.862
	920.449	190.203											1301.96	255.217
	605.471	249.409											709.42	1479.64
	405.239	204.549											2453.69	3903.63
	369.901	184.526											5502.36	825.41
	471.293	307.743											20565.3	1913.81
	349.794	260.668											9581.8	472.196
	190.704	414.484											3651.51	588.167
	285.849	116.465											1432.51	164.839
	295.629	283.123											2605.42	6668.32
	387.254	318.118											2310.4	243.343
	180.035	326.463											1240.54	856.879
	111.922	414.819											1567.09	407.666
	289.14	496.325											1249.9	956.562
	175.445	375.967											699.443	749.56
	222.776	195.696											3725.14	251.03
	185.687	332.175											41.3546	1597.89
	268.833	151.927											374.481	2060.48
	158.331	220.03											2637.5	539.992
	155.085	169.268											51.1151	964.009
	185.876	130.154											1028.28	2863.77
	217.831	225.491											1942.32	2479.48
	291.509	282.155											1926.95	2757.41
	293.709	276.288											1569.64	273.134
	265.603	219.298											149.669	1073.92
	281.497	192.744											195.554	3323.91
	323.289	227.433											2038.61	156.9
	324.273	123.624											153.079	713.801
	514.777	243.172											168.89	928.972
	367.541	164.224											2523.26	1142.55
	350.521	201.227											831.628	255.149
	265.708	310.424											67.9739	317.929
	328.452	199.416											2784.77	244.951
	260.099	242.43											577.636	1412.46
	280.531	124.23											128.92	1169.18
	154.239	332.395											692.885	1121.46
	246.848	245.909											206.176	100.493
	192.724	222.062											307.004	210.894
	418.25	413.047											176.347	963.414
	264.795	190.034											326.448	486.946
	306.478	375.793											238.229	1765.35
	514.852	394.106											595.966	1171.74
	459.454	260.552											403.382	400.078
	89.9131	216.925											738.88	418.01
	150.388	193.019											1485.28	410.919
	128.087	333.053											3128.48	649.457
	294.77	186.492											3006.33	2098.32
	357.007	290.449											1004.1	227.063
	364.619	397.185											1103.1	306.521
	442.768	451.655											2511.42	726.026
	284.133	235.389											4698.89	854.518
	291.859	272.728											3689.06	161.416
	318.278	233.19											1175.89	1363.41
	351.615	127.143											990.009	365.692
	341.88	341.267											1584.89	224.671
	353.112	341.396											761.638	935.109
	211.917	175.327											622.695	295.137
	399.511	219.97											1406.73	184.442
	204.197	256.996											4549.08	275.959
	279.624	289.748											1050.67	245.838
	277.638	268.094											2108.43	713.252
	339.743	121.154											4147.2	292.706
	174.256	131.896											5294.61	380.291
	150.853	144.928											598.625	1128.87
	217.114	186.095											657.422	357.891
	189.509	131.309											1189.25	298.335
	131.733	131.882											2477.29	462.774
	274.296	141.447											427.868	843.297
	193.277	295.308											1184.83	486.936
	518.029	161.467											644.277	278.345
	131.105	164.034											940.439	274.019
	137.551	175.238											622.483	4235.91
	246.913	390.09											4994.72	670.033
	127.55	370.539											806.764	2363.08
	297.013	139.465											1377.99	369.291
	224.119	275.559											2470.6	542.248
	241.244	186.796											1922.78	229.476
	117.418	233.761											1114.89	146.094
	231.559	193.21											1211.19	1427.38
	103.879	251.169											1366.06	2514.81
	183.096	183.5											1641.8	317.204
	125.567	283.662											1628.64	653.294
	258.433	257.963											2020.09	325.504
	115.579	121.749											2496.7	279.04
	344.37	120.258											3750.29	602.571
	193.715	200.77											5576.71	907.025
	270.536	120.857											6198.72	753.961
	279.319	221.527											2644.44	1584.57
		267.722												1423.86
		145.011												982.202
		143.969												3345.96
		228.058												3354.01
		169.044												1355.33
		207.038												269.152
		208.31												185.901
		490.947												1724.16
		638.893												812.763
		519.671												1539.42
		673.88												161.341
		489.473												555.287
		290.69												1467.15
		410.24												253.049
		648.399												2091.01
		665.918												536.226
		698.683												140.873
		450.16												415.715
		360.091												198.303
		348.732												747.238
		314.249												1471.68
		425.093												187.841
		311.419												1243.68
		212.77												1610.63
		291.42												1524.33
		397.663												889.689
		448.948												1391.37
		353.188												907.03
		271.571												3134.06
		214.43												2851.3
		443.393												1566.21
		444.285												1782.18
		287.318												714.695
		535.89												568.319
		226.505												825.892
		516.034												1049.86
		496.583												448.092
		226.977												753.389
		232.657												880.356
		283.306												1288.12
		263.289												1849.69
		247.251												1688.18
		313.24												1091.65
		180.508												1005.8
		85.2792												4855.16
		243.2												1310.67
		244.752												901.302
		235.614												4804.5
		347.824												4619.54
		356.723												506.874
		285.347												227.524
		173.733												181.724
		279.642												384.619
		427.795												237.01
		433.197												251.997
		318.902												552.499
		415.235												243.987
		259.507												243.007
		310.886												190.767
		200.292												2754.09
		185.063												2401.89
		173.571												1270.51
		228.34												1090.91
		280.592												2272.33
		353.298												2006.43
		317.099												4648.67
		258.455												1600.86
		234.529												1404.87
		201.823												2676.1
		285.009												1726.4
		181.904												869.278
		127.349												2174.11
		327.853												6696.11
		416.263												8139.21
		360.621												282.571
		378.891												725.341
		306.256												2514.55
		254.82												932.952
		181.533												1678.64
		128.891												568.075
		121.815												476.478
		262.961												327.931
		292.208												1393.49
		130.02												67.7639
		191.152												1734
		254.081												756.6
		84.1374												2238.47
		207.328												3523.15
		259.906												74.8651
		522.015												260.462
		671.052												538.937
		180.464												1030.57
		811.53												1921.8
		463.893												2426.05
		168.195												2239.53
		247.244												2030.05
		170.145												1032.72
		303.578												3500.43
		298.042												14760.8
		257.37												7684.69
		389.213												1615.97
		158.917												796.811
		118.605												1173.25
		323.917												1449.98
		605.501												2265.15
		134.366												2690.63
		149.198												2330.09
		324.761												1629.07
		141.386												3157.52
		258.335												1168.4
		112.047												1396.21
		112.287												648.969
		129.719												2730.78
		481.968												822.787
		201.311												1122.26
		278.447												2002.05
		266.66												4702.79
		203.11												2268.36
		131.965												1873.79
		224.14												4116.83
		102.142												3515.51
		282.42												127.06
		262.315												1189.63
		157.998												16.1264
		257.266												1708.31
		435.507												871.136
		162.704												1646.26
		138.176												1277.68
		223.397												1243.61
		238.657												114.713
		258.047												609.202
		234.739												701.93
		123.001												209.137
		253.992												1123.94
		449.858												10243
		337.519												2086.67
		252.552												611.536
		423.655												93.1333
		134.696												77.4765
		210.274												314.405
		298.801												69.1544
		236.518												284.591
		198.409												195.28
		190.658												2779.32
		122.442												155.809
		241.618												424.769
		229.737												81.2822
		113.999												1806.13
		80.3626												817.303
		142.783												1015.86
		250.996												877.23
		134.24												1028.53
		788.226												614.36
		146.037												2707.23
		372.868												1223.74
		280.961												2746.8
		119.562												3674.36
		306.679												1332.4
		259.031												1160.09
		429.942												47.6955
		72.4817												438.935
		223.181												51.5866
		298.441												372.431
		363.674												671.574
		204.749												5264.99
		251.243												2893.85
		381.214												68.203
		145.919												4475.84
		193.594												283.712
		164.251												307.105
		109.357												439.563
		168.876												1974.98
		127.537												338.542
		325.253												718.088
		180.423												1594.83
		274.613												1761.25
		199.228												346.792
		239.451												175.052
		338.861												1185.32
		449.486												392.965
		457.967												1446.74
		191.164												2390.06
		238.455												853.751
		184.873												1038.53
		125.553												1015.47
		190.517												676.423
		57.681												191.324
		115.613												439.629
		264.069												1041.12
		278.155												591.663
		136.291												6646.82
		156.071												7323.88
		209.048												585.909
		118.262												966.279
		223.99												1001.25
		449.234												628.062
		118.453												1256.08
		178.04												1164.8
		562.244												4196.47
		418.28												2041.96
		165.786												1789.26
		622.622												1213.56
		582.603												1679.62
		423.947												2875.08
		260.59												794.635
		299.285												2228.49
		347.442												2514.44
		680.522												544.465
		215.395												1244.04
		149.525												1967.73
		424.825												6975.69
		270.85												5784.31
		595.446												602.274
		573.578												51.2908
		179.984												2284.65
		265.436												3017
		360.405												1689.39
		309.527												385.864
		247.216												633.172
		281.693												198.092
		290.773												4638.82
		302.527												1237.84
		350.492												2216.42
		302.03												137.56
		330.205												1258.25
		269.186												2334.1
		478.778												4787.58
		369.813												1572.76
		393.442												2528.88
		314.352												1994.46
		394.53												500.496
		320.242												642.91
		300.772												1547.41
		180.638												4073.51
		207.688												4434.24
		195.216												6299.3
		223.412												1237.18
		204.128												1419.86
		200.671												798.891
		234.511												879.696
		281.931												1431.33
		339.242												3235.22
		359.671												2477.92
		255.082												7751.24
		263.253												443.853
		473.365												3955.53
		508.565												24335.9
		517.896												9877.64
		530.5												9735.21
		542.607												1831.26
		591.136												2785.68
		444.932												212.914
		482.781												328.633
		441.178												3037.17
		462.247												2338.27
		475.161												257.685
		471.539												1822.24
		439.506												2644.72
		541.755												4588.83
		508.557												1695.59
		244.601												345.421
		478.349												2108.74
		153.112												800.049
		219.479												2910.78
		187.189												240.132
		120.546												595.496
		233.629												116.896
		241.688												626.348
		158.37												725.974
		278.13												2526.03
		219.795												356.591
		875.461												2605.13
		248.292												1080.72
		215.236												1588.64
		267.018												2838.27
		194.737												849.657
		184.082												463.681
		291.845												2080.43
		232.994												135.431
		155.425												972.443
		338.339												1285.75
		290.641												721.506
		217.045												573.001
		160.468												2641.63
		370.319												4380.1
		140.016												1116.06
		354.602												2197.5
		223.004												2303.89
		136.431												1822.91
		157.067												575.069
		369.919												752.776
		307.217												1141.43
		145.547												2284.1
		295.142												409.771
		199.787												312.664
		189.539												894.632
		277.451												4575.26
		198.17												3218.64
		252.699												2978.49
		90.0816												902.222
		101.017												2688.83
		131.854												327.978
		138.286												2601.58
		173.336												3070.18
		116.608												2423.99
		140.752												1217.45
		165.802												1629.87
		522.419												1069.22
		87.7284												328.755
		104.23												792.844
		199.687												605.109
		129.51												857.146
		100.549												440.749
		120.998												775.698
		195.675												2311.1
		203.967												267.916
		173.487												380.184
		377.854												1788.81
		164.53												2087.18
		144.712												1439.65
		386.884												2846.79
		145.581												3462.22
		191.119												590.918
		162.43												894.685
		170.421												1041.93
		229.073												948.221
		209.128												255.625
		244.154												690.008
		202.295												1072.54
		310.065												1107.93
		183.988												885.045
		153.94												1658.08
		124.641												734.323
		359.797												2386.98
		125.93												766.311
		214.709												1103.88
		154.703												3018.19
		280.957												975.77
		299.109												783.649
		346.326												999.025
		150.985												1579
		162.899												835.087
		600.307												2823.79
		134.444												386.39
		226.161												3056.07
		207.608												2039.54
		208.297												1706.34
		223.845												781.546
		156.845												1342.99
		391.501												1400.65
		168.469												1474.81
		135.974												1046.42
		188.101												1347.07
		217.12												1839.08
		173.702												837.527
		198.468												426.962
		475.126												502.89
		177.17												1033.21
		175.632												551.25
		401.227												1123.58
		71.6183												1813.19
		170.14												439.726
		61.5358												1506.59
		158.069												648.435
		337.223												1258.6
		202.506												1764.39
		297.633												2933.36
		257.366												2427.27
		315.062												1420.31
		148.103												3225.95
		95.2112												2427.9
		328.628												3536.45
		244.695												1576.47
		261.364												1549.36
		329.738												2207.21
		286.207												5134.26
		228.456												1137.86
		1295.59												2676.47
		372.499												1187.33
		340.648												1428.33
		148.546												4481.24
		126.349												1002.62
		223.31												2370.96
		258.059												1290.63
		38.2018												1593.73
		354.403												2333.25
		48.3123												1705.01
		62.0392												1620.29
		203.464												1675.15
		164.823												2259.2
		264.914												1517.45
		179.078												1796.85
		195.102												1541.19
		263.288												1423.19
		275.735												1826.76
		283.418												2325.53
		173.075												2844
		167.942												1684.13
		285.254												2711.12
		533.925												2338.94
		388.82												2270.68
		230.597												1576.22
		134.104												1734.42
		171.636												1962.94
		270.88												1813.78
		216.461												1805.24
		90.4057												2164.86
		389.384												1534.94
		264.796												1514.79
		246.698												1533.62
		385.138												1627.69
		80.1866												1622.06
		65.0582												1494.42
		221.469												1601.49
		86.3414												1476.52
		59.8311												1571.02
		315.306												1780.26
		271.882												1561.61
		414.206												1563.98
		205.255												2098.28
		220.157												1401.11
		81.877												2513.42
		282.76												1414.02
		221.55												2280.52
		114.548												1503.16
		179.904												611.117
		351.029												4664.57
		117.684												1371.96
		83.0336												3375.02
		517.456												1078.98
		352.82												5581.25
		544.614												4434.4
		264.944												3864.83
		338.987												2958.82
		308.734												854.526
		329.254												2408.47
		287.759												2754.69
		233.668												3337.12
		442.908												2708.82
		183.864												8741.68
		65.4253												529.07
		202.346												3413.82
		133.111												5784.44
		214.457												2557.33
		386.714												1682.56
		182.558												292.359
		423.331												842.29
		516.74												1143.82
		259.99												727.918
		303.851												982.907
		312.12												1377.48
		130.395												910.212
		91.3679												2291.63
		549.991												860.992
		417.843												2082.75
		140.466												4162.36
		143.167												408.013
		141.891												379.087
		439.214												1692.85
		278.883												1349.83
		158.975												1860.32
		251.15												4465.2
		178.776												1300.95
		395.224												832.34
		232.879												5929.21
		150.691												25755.4
		217.916												5167.91
		172.427												1390.42
		275.466												3861.41
		263.473												2043.06
		352.813												683.332
		199.579												1743.64
		92.1582												29.5731
		615.907												1292.84
		216.439												2312.46
		343.675												1432.67
		427.907												455.982
		495.92												541.573
		551.663												2538.32
		472.659												1362.35
		295.193												2545.61
		132.345												941.214
		145.9												2872.95
		219.487												1726.88
		333.239												90.3404
		308.636												97.3487
		261.043												419.737
		522.117												2689.74
		478.813												3200.02
		413.354												1299.28
		394.282												419.624
		123.2												584.611
		259.921												54.3683
		166.155												223.96
		118.214												352.497
		320.075												82.304
		353.322												790.625
		341.399												352.025
		111.949												1993.79
		358.227												2752.2
		538.493												57.3699
		169.167												529.721
		573.87												2499.05
		522.638												1912.31
		381.27												112.529
		331.004												96.0917
		379.262												94.1116
		159.4												523.058
		155.523												2061.66
		293.6												787.058
		424.182												2042.76
		335.495												2499.64
		306.655												101.029
		300.941												188.621
		250.327												299.229
		140.583												56.639
		390.338												520.95
		406.37												1297.75
		427.725												3135.09
		418.498												1194.51
		318.351												2743.64
		525.754												2794.64
		308.099												3049.95
		420.122												162.116
		451.96												1285.7
		194.22												1254.68
		351.236												1299.49
		270.215												1224.23
		350.038												4330.61
		358.614												4135.92
		444.491												1531.88
		959.447												98.7161
		270.692												582.46
		403.832												1609.93
		224.175												1905.54
		333.806												2941.4
		327.959												48.1626
		500.456												177
		467.484												404.881
		274.358												108.525
		207.696												1145.8
		292.673												897.498
		585.94												1134.72
		391.501												191.981
		621.646												97.5024
		1373.1												215.781
		372.27												2040.5
		424.795												1119.77
		498.951												79.7784
		368.089												516.743
		251.962												540.868
		357.941												1354.05
		582.869												1432.82
		739.459												2060.72
		1943.02												1565.58
		317.903												2405.61
		478.956												468.799
		882.736												1250.7
		844.28												2273.18
		283.31												1596.73
		495.023												1128.12
		432.032												1566.81
		487.402												1946.52
		168.216												96.0814
		402.219												777.774
		315.062												171.134
		680.854												1569.82
		472.651												613.084
		510.397												666.833
		437.248												1696.9
		387.813												1423.76
		318.062												2129.17
		693.39												590.034
		299.637												358.273
		188.019												325.461
		88.4575												386.395
		334.771												1997.73
		471.247												487.874
		661.214												489.196
		439.888												608.647
		444.255												1367.03
		473.645												1323.6
		407.685												1846.89
		719.174												2164.68
		212.018												2826.53
		256.958												2994.47
		101.623												260.539
		139.63												1672.04
		128.247												376.107
		760.31												285.041
		201.186												938.681
		351.387												1925.96
		347.051												3226.71
		336.201												5239.3
		279.601												1663.15
		431.505												837.674
		353.227												1265.43
		338.132												624.614
		237.607												739.041
		479.721												210.357
		174.201												4086.89
		184.416												7483.68
		395.068												258.138
		351.587												983.431
		317.107												209.195
		192.688												542.944
		580.28												586.518
		363.785												439.892
		372.411												3656.07
		381.271												3648.12
		351.996												632.125
		324.512												1503.11
		367.173												1155.04
		299.243												430.143
		269.376												961.759
		155.525												1748.57
		230.783												711.41
		326.329												976.965
		212.292												936.792
		290.524												677.407
		131.221												590.722
		161.887												1311.52
		287.741												300.755
		232.826												748.061
		205.045												524.628
		133.754												1662.64
		285.158												169.663
		141.995												55.6963
		181.772												263.526
		178.353												40.0947
		350.286												2146
		233.249												5731.61
		240.694												3870.9
		250.994												1284.21
		264.536												1537.31
		296.785												499.598
		155.691												600.584
		154.295												1019.25
		231.671												4345.28
		237.816												6889.14
		255.875												2962.26
		223.868												783.665
		189.988												1420.51
		354.319												409.722
		102.042												1727.25
		223.758												1347.07
		323.709												1144.08
		66.0254												728.371
		151.403												2309.83
		277.169												4312.44
[truncated: 146 more rows]

## Sheet: Figure 5b,c and e,f
		THIS DATA COME FROM 2 PRIMARY HUMAN CD4 T CELLS (503 & 758)									THIS DATA COME FROM 3 PRIMARY HUMAN CD4 T CELLS (503, 508 & 758)
		Panel b			Panel c						Panel e			Panel f
		Speed (um/min)			Motility (um2/min)						Speed (um/min)			Motility (um2/min)					Statistics panel b (Speeds)
	Conditions:	Cas9 + Noco	GEF-H1 KO + Noco		Cas9 + Noco	GEF-H1 KO + Noco				Conditions:	Cas9	GEF-H1 KO		Cas9	GEF-H1 KO				One Way ANOVA
		9.72074	8.63131		281.673	130.608					7.89072	1.9541		113.919	4.7206				Data Table: Data 2
		11.8297	8.1252		437.322	186.998					8.05699	5.77939		151.887	50.8287				Factor A: 2 Groups
		6.77189	7.24777		201.478	99.0382					9.2299	4.21411		158.201	31.8207				Cas9+Noco, GEF-H1 KO+Noco
		8.60968	7.71365		74.0394	124.451					9.03102	10.0388		0.376427	31.5462
		14.8982	7.55289		347.137	59.3144					0.958026	11.9677		0.54554	137.77				Analysis of Variance Results
		6.99243	8.29459		200.26	84.6469					0.70209	12.4349		129.145	99.3961				Source	DF	SS	MS	F	P
		17.474	5.05243		388.548	29.6438					13.4021	11.3309		10.4487	152.93				Total	984	14430	14.6646
		11.3059	8.74704		639.154	62.7868					3.69415	0.539592		1.345	0.284127				A	1	768.118	768.118	55.2677	< .0001
		10.3635	11.4812		246.158	198.795					2.13128	3.97048		3.29701	20.7288				Error	983	13661.9	13.8981
		7.35161	5.29181		226.955	9.4916					2.87213	4.47019		62.2012	58.0383
		7.43154	5.12605		257.241	25.565					8.04493	5.50906		125.274	36.2741
		7.86285	3.02762		89.2225	3.1673					9.04395	4.54143		1.56933	30.6328				Tukey's All Pairs Comparison
		7.48767	2.9132		69.1744	4.58546					9.45727	2.73749		88.9543	16.0323				Comparison	Mean Difference	|q|	P	95% CL
		12.597	3.2217		461.836	8.15775					3.86708	4.57252		93.172	35.4651				Cas9+Noco vs. GEF-H1 KO+Noco	1.7856	10.5136	< .0001	1.3143 to 2.2569
		12.3143	0.592716		524.458	0.203635					9.99628	5.81177		107.504	15.0674
		12.2382	4.1101		445.566	22.2932					10.0313	0.408101		65.0932	0.279035
		10.4519	2.32459		392.265	3.86234					9.29236	0.439647		1.45805	0.280838
		10.1755	4.31143		342.454	15.7586					7.17565	2.76897		76.1766	23.589				Statistics panel c (motility)
		9.47194	10.5346		649.452	18.1514					2.68206	0.513051		2.87046	0.303288				One Way ANOVA
		6.26916	3.07324		76.6033	3.05201					11.0501	1.00514		72.6208	0.42356				Data Table: Data 2
		8.09636	2.57353		9.01799	10.0911					4.29069	3.80306		1.16609	22.3126				Factor A: 2 Groups
		7.45358	5.03088		77.639	29.2374					9.9291	11.3395		3.26015	41.0123				Cas9+Noco, GEF-H1 KO+Noco
		8.28236	5.53743		66.5921	66.3043					2.0925	6.65262		52.985	35.3877
		8.55733	3.25838		88.1938	8.26616					1.75118	8.82654		114.8	107.12				Analysis of Variance Results
		8.31621	3.894		63.2645	9.57405					8.28935	3.56677		57.3362	5.82875				Source	DF	SS	MS	F	P
		10.049	0.440541		56.3214	0.0998437					8.96656	5.64388		50.1282	83.1245				Total	984	21248475	21594
		7.28534	5.09502		48.6908	21.7942					7.77092	7.5562		32.516	38.88				A	1	2.01096e+06	2.01096e+06	102.756	< .0001
		7.70173	8.52579		31.7413	112.653					7.41438	8.23064		62.4372	95.1833				Error	983	19237511	19570.2
		7.59135	2.3226		58.3339	1.17959					6.1065	8.59679		73.7787	62.8772
		8.85973	3.90096		89.1002	20.1366					6.43232	11.5446		1.4644	99.8699
		8.52828	1.73168		57.4902	0.997797					7.61615	12.4894		23.7581	136.621				Tukey's All Pairs Comparison
		8.97377	1.73038		49.2023	4.75833					1.99389	12.3146		39.1067	165.206				Comparison	Mean Difference	|q|	P	95% CL
		3.21114	5.15868		10.5207	24.0156					5.05896	8.37843		109.855	78.5517				Cas9+Noco vs. GEF-H1 KO+Noco	91.3632	14.3357	< .0001	73.676 to 109.05
		8.73466	4.56168		71.5052	30.5147					7.03848	8.79452		77.9307	36.2499
		7.24492	2.60754		59.4949	16.416					6.44569	17.696		54.5988	48.4629
		9.23502	5.91359		106.42	18.7887					5.98452	3.26907		7.97091	12.1222
		9.02261	6.35523		123.189	14.2389					8.196	7.42579		17.8971	43.1841				Statistics panel e (Speeds)
		10.6359	6.29848		206.827	29.6447					4.20488	8.80386		16.6022	72.0666				One Way ANOVA
		9.88124	6.9891		156.342	48.0893					4.30762	10.6855		20.9116	142.364				Data Table: Data 2
		8.38789	5.55801		82.766	48.0835					6.11397	7.06379		0.97459	49.5441				Factor A: 2 Groups
		8.69586	6.93375		79.5735	61.3629					6.40787	5.3529		1.79267	9.68491				Cas9+Noco, GEF-H1 KO+Noco
		9.26728	5.21264		89.364	99.6828					1.94379	7.17033		86.6063	74.9764
		9.48398	5.12767		305.381	85.0218					1.37393	7.94933		95.9911	17.8634				Analysis of Variance Results
		7.97088	5.12522		179.839	103.641					7.79025	5.89479		1.6815	78.952				Source	DF	SS	MS	F	P
		8.41909	5.23136		208.182	119.022					11.6451	7.9779		10.6577	27.3082				Total	1384	13783	9.95881
		8.12978	8.51725		171.199	227.907					1.94195	6.20267		17.8479	45.9391				A	1	562.07	562.07	58.7963	< .0001
		6.31606	8.36874		66.0383	201.234					4.34047	7.20174		0.762974	35.4517				Error	1383	13220.9	9.5596
		7.42316	7.06335		119.463	81.2897					4.8468	6.81789		1.07432	57.4079
		8.15683	6.49124		115.589	16.0986					2.0509	8.64143		5.20936	5.69053
		7.92451	7.24966		125.836	23.899					1.17105	3.79262		14.9941	235.282				Tukey's All Pairs Comparison
		10.5407	7.30597		253.196	46.5178					3.18435	7.88499		2.1146	85.2473				Comparison	Mean Difference	|q|	P	95% CL
		16.3499	9.01489		364.667	97.67					3.97463	8.65075		0.208213	75.4538				Cas9+Noco vs. GEF-H1 KO+Noco	1.27736	10.844	< .0001	0.95057 to 1.6041
		8.72308	7.87618		119.17	76.5052					3.06016	8.97038		3.49371	6.375
		10.057	6.65285		77.1107	28.3164					0.486156	2.47065		0.166055	7.83694
		13.7463	8.18593		721.987	80.0563					2.98005	3.66499		1.16432	1.39
		13.9244	9.47666		623.422	56.1041					0.338234	1.30673		20.2233	3.73096				Statistics panel f (Motility)
		14.8669	7.3831		595.337	128.049					1.58362	2.01822		45.589	3.44524				One Way ANOVA
		10.5381	10.3867		398.748	127.71					6.32445	0.946797		0.809363	186.933				Data Table: Data 2
		10.9234	2.41037		738.651	22.2031					7.92282	8.01927		7.41577	21.826				Factor A: 2 Groups
		6.00596	5.43551		81.7807	21.848					1.8671	7.11122		10.3557	0.354305				Cas9+Noco, GEF-H1 KO+Noco
		4.27021	6.62243		14.1138	49.8603					3.69289	0.456976		0.248135	0.762886
		5.78629	8.30173		45.0653	60.3136					5.11346	12.4644		1.78165	16.6005				Analysis of Variance Results
		6.36813	6.50788		59.9494	103.914					0.344559	1.96734		38.0542	16.508				Source	DF	SS	MS	F	P
		5.10415	8.45977		32.109	110.716					2.75165	3.9926		88.07	39.571				Total	1312	4.64727e+06	3542.13
		6.05065	6.51772		21.232	100.009					5.16715	3.68184		18.3157	0.381892				A	1	262246	262246	78.4043	< .0001
		6.07866	6.48133		40.0461	59.1426					6.63341	4.5285		43.94	15.5782				Error	1311	4.38503e+06	3344.8
		6.05214	6.92996		28.4055	80.145					2.23516	0.670016		133.549	39.9808
		6.87905	15.6802		52.9912	36.0407					4.66817	3.2643		0.237939	1.13656
		5.27593	8.15021		30.3389	71.7764					6.71702	4.21039		32.4568	56.2941				Tukey's All Pairs Comparison
		5.63187	9.99091		34.6088	125.496					1.24531	0.885026		53.7725	56.9902				Comparison	Mean Difference	|q|	P	95% CL
		9.54031	7.64741		53.6859	115.347					5.52047	6.4317		88.0973	0.507584				Cas9+Noco vs. GEF-H1 KO+Noco	28.3066	12.5223	< .0001	22.035 to 34.578
		9.75922	7.61292		62.1802	69.8095					6.14296	7.72941		6.85464	0.354824
		7.74481	7.48635		89.2722	67.9135					6.23573	1.13241		7.42305	1.73535
		13.7878	7.7455		105.3	65.621					1.84239	0.410111		19.7801	29.9665
		7.56928	8.75966		98.9473	69.0879					4.59558	1.2778		0.279878	25.0248
		6.10738	9.33798		65.1299	112.223					5.45066	4.2467		5.30095	0.314768
		8.62328	7.46645		165.337	107.342					0.717855	3.58185		9.29466	20.7379
		4.05265	6.22718		66.3485	160.056					3.032	0.372655		4.0451	38.8958
		6.14104	7.01618		65.9721	96.8625					5.8193	2.60912		2.11427	0.512237
		8.13489	9.23415		45.5558	161.221					4.77883	4.85854		0.122697	12.8734
		8.00889	5.29479		66.2944	11.3333					2.12559	0.795158		21.243	0.462558
		4.72926	6.07647		73.3353	36.8153					0.413466	4.24126		15.8995	61.0584
		4.26552	2.81438		18.5001	3.38536					4.01414	1.41963		0.060007	43.1462
		5.54988	4.81247		21.3017	42.0222					4.04026	6.11729		23.7963	22.8125
		6.1952	8.62038		53.0522	491.689					0.304235	11.2879		0.227751	15.4511
		4.71335	8.12312		23.4021	303.242					3.7327	2.88076		7.08884	0.439455
		5.98392	7.03704		41.9445	338.644					0.886101	3.07866		81.0044	7.98537
		16.4847	7.56243		186.599	109.623					2.09122	0.703526		155.258	0.391987
		15.3181	7.58157		158.969	116.439					9.50349	3.4827		0.690072	122.185
		14.8015	7.23078		335.866	36.7153					10.4939	1.07911		0.087152	142.917
		15.7099	7.693		237.887	132.256					10.8137	6.80357		2.09754	33.0391
		13.4647	7.35058		161.441	94.6701					2.19501	6.99842		0.068666	48.6366
		16.1498	7.9457		132.811	123.488					0.537491	6.37982		1.17868	0.856983
		12.9876	6.15008		141.852	85.8856					1.43853	6.13401		16.0073	10.5808
		14.8095	6.44626		171.084	79.6262					0.279023	2.26086		0.051246	0.325408
		15.9094	6.70805		150.406	122.248					2.21978	2.35779		43.152	19.7322
		14.9536	4.21002		247.616	15.1432					5.36855	0.59758		118.02	59.3416
		16.0521	5.09779		178.826	27.6934					0.377855	5.21849		0.122824	42.0165
		12.392	4.65723		122.736	22.9453					6.84425	6.3758		16.5226	103.018
		15.0857	4.73174		155.859	9.65276					6.07724	7.67507		6.86308	137.002
		14.144	4.52751		137.591	9.42352					0.492343	11.6559		0.107589	65.4554
		13.5886	5.14549		171.533	20.0975					4.09809	8.60576		0.581132	199.018
		14.5333	3.79956		244.648	6.00746					3.53285	6.60886		1.62236	96.9892
		13.4	4.50021		203.111	10.2277					13.6247	8.0705		0.461778	143.041
		14.7158	6.84052		232.957	60.5406					13.5848	6.44441		20.4994	263.846
		14.2921	4.61568		213.197	21.8879					0.355615	8.82255		14.0415	63.8524
		14.6305	5.77073		214.726	36.2427					1.0804	7.59718		0.073806	121.024
		11.0171	8.74693		190.533	102.819					0.888472	6.70529		3.04447	109.839
		7.53602	4.33069		92.1694	8.22607					0.629909	8.94401		12.5869	103.763
		7.78561	5.61432		106.34	44.5459					3.84167	7.37569		11.5326	143.026
		9.87093	4.12149		114.149	11.941					3.53153	6.71976		18.172	105.696
		8.65882	5.94107		62.5229	44.7909					0.592423	7.4933		62.4714	102.799
		8.69545	8.76751		103.361	83.5961					4.45129	7.3461		33.9629	64.4274
		8.29224	6.54903		127.837	69.0789					2.23105	6.86951		12.3498	95.7142
		7.08219	8.50213		84.1186	57.2685					2.26015	6.54126		37.0204	131.358
		7.18372	7.56708		68.4502	414.96					3.8542	6.43091		27.0311	123.824
		7.81771	5.43305		27.1612	27.1823					6.40869	8.40689		0.196543	106.217
		8.46673	7.49484		107.035	76.9568					7.28585	7.86677		5.58138	118.164
		10.4653	7.57064		151.591	77.9636					3.71741	7.53552		71.9117	110.053
		9.91095	6.28442		154.958	53.746					5.29062	6.79001		34.5163	70.2603
		10.35	5.28935		159.122	22.1611					4.02339	8.438		28.2123	24.1892
		10.0031	5.98813		155.594	27.7201					0.67585	6.55746		53.7513	10.1398
		10.3923	5.06052		192.362	12.7063					3.44654	4.39542		0.060416	69.3315
		11.7699	6.07899		121.239	28.3079					6.26873	6.74552		12.061	113.821
		9.80236	8.33537		194.469	46.7672					4.11751	5.91559		11.9762	3.65457
		10.4677	7.39061		154.796	53.9999					3.78132	9.3577		56.9199	100.284
		9.29588	5.03399		183.058	11.9959					6.30815	3.19334		74.8059	118.958
		10.3232	4.61942		227.783	11.7512					0.294866	10.2482		168.615	96.8852
		12.2994	4.35628		437.13	15.9922					3.50452	9.54776		0.088704	14.6046
		11.8872	6.18635		1023.64	33.7547					3.21484	9.81566		0.06665	46.3781
		10.0012	5.48551		244.641	21.301					6.83353	6.02944		11.8461	18.3298
		12.0454	3.93825		212.93	10.7544					7.07626	5.78237		83.1455	82.0317
		10.7458	4.05351		202.78	20.1697					11.5521	5.21289		60.1418	39.676
		9.86359	4.63518		153.119	15.0146					0.267763	6.64498		0.066136	115.55
		11.3638	4.38647		214.741	16.5713					0.483952	7.06974		26.1945	256.096
		11.387	5.9689		143.219	31.1298					2.63581	8.62769		7.66804	32.0053
		12.3613	4.66935		151.653	15.2838					5.66981	13.4219		8.52589	51.6106
		13.5976	5.58457		233.253	45.4261					6.64204	6.42129		169.738	25.3222
		12.5662	5.42549		280.561	19.8147					4.68814	6.05455		48.6	54.3242
		11.8256	9.10123		167.679	80.2786					0.286985	6.80585		71.4193	18.8302
		11.9175	8.31755		363.862	48.3602					5.24635	6.76152		62.2927	100.334
		12.3902	6.71088		245.123	42.7635					2.73706	5.95309		109.1	49.2579
		11.3494	4.66314		251.411	27.5538					5.60477	6.73867		58.0959	32.5089
		7.61436	5.80462		176.294	25.9401					8.70734	5.40284		78.5852	158.959
		14.2729	6.54769		189.085	19.3414					6.34895	4.79038		85.422	26.7186
		10.759	5.02368		203.434	38.2159					7.1725	7.24948		36.9759	26.6397
		8.36801	5.50653		110.692	40.8775					6.63548	5.47424		78.9416	29.6593
		11.2378	8.80135		208.627	134.346					8.17355	4.57162		78.5615	41.7602
		9.5855	4.55912		144.488	23.9314					6.6919	4.57946		131.95	95.8801
		20.9551	4.1279		228.146	21.7362					6.85548	5.00441		130.708	88.5493
		9.55123	6.36381		1011.6	58.8378					8.22472	5.37757		127.906	55.4847
		9.16484	5.48107		232.886	51.6212					10.6307	5.05227		138.047	45.3445
		12.075	6.04129		222.338	44.891					10.6435	5.90152		109.153	57.541
		13.4795	5.26738		224.588	23.6939					10.948	5.00423		112.973	21.9445
		9.35199	4.80588		217.643	13.6553					11.4919	5.49505		138.502	29.5956
		9.46274	14.5935		161.342	65.0711					11.1886	9.41017		138.484	33.7523
		10.2305	4.4881		91.6921	14.8858					11.1744	5.00964		118.673	16.385
		9.30966	7.07448		66.886	272.298					10.6429	4.52297		95.7047	49.3563
		8.96174	7.78211		97.2953	73.5721					10.2607	3.9868		51.4529	65.5734
		8.94791	11.4489		123.052	181.872					10.6201	7.73957		66.6003	15.0209
		8.70683	9.07827		235.009	73.8194					11.3293	7.03087		33.4905	99.2428
		8.48671	9.69953		184.193	140.838					11.4135	3.695		3.51674	34.9975
		9.23272	8.72078		180.122	134.403					10.648	5.43632		27.1532	18.4817
		9.30271	9.42818		121.004	138.545					4.98583	5.52505		42.9878	172.981
		9.57547	11.6302		153.743	198.783					4.93896	3.85522		4.2606	72.0707
		8.31752	1.23358		86.161	2.51427					6.64624	7.67559		10.5668	68.3115
		7.59654	3.68543		79.3023	20.8153					3.55325	6.64097		27.4244	63.7917
		9.96536	1.23293		124.151	0.920424					4.14192	3.83338		34.7245	54.9831
		9.63984	0.670632		92.5427	0.221124					5.08851	5.95162		81.4774	47.4106
		8.86113	3.74544		83.9067	20.0492					4.25615	5.24729		129.52	24.2248
		8.33832	4.20155		116.973	30.2365					3.36499	7.92108		43.4294	93.4515
		9.0981	6.0705		83.9783	15.0617					2.8953	4.15606		19.0383	69.2093
		7.27948	7.67557		78.2293	30.5687					6.77451	3.89625		35.2379	21.223
		7.12728	5.05344		56.0608	21.6705					6.42697	7.03753		131.327	49.98
		8.11167	7.54104		59.8458	67.9699					5.64785	7.42917		101.903	42.0573
		8.78707	7.86223		88.2388	81.3939					11.1701	4.49839		72.814	58.4498
		11.4339	20.1026		196.695	194.16					4.59934	6.18097		11.0909	40.2288
		9.81181	18.4519		123.573	265.577					4.08976	6.297		49.91	42.0661
		9.06885	8.41238		117.193	215.503					4.40766	9.38047		20.0238	55.4995
		8.61104	9.53914		126.068	355.564					6.9229	6.16444		45.1692	32.1469
		8.62239	10.3532		153.771	154.629					5.02672	5.24874		85.6461	70.9271
		7.91664	6.72785		65.4468	67.587					6.30963	5.82582		55.2203	33.8788
		8.42512	6.61404		67.1431	65.4794					3.09696	4.66712		55.9446	19.0329
		8.39087	5.77602		64.6991	37.1751					6.22709	6.14414		23.3537	5.94283
		8.44811	6.65926		65.2664	40.8315					3.84816	4.67815		81.3918	3.44872
		7.7179	10.2116		80.5333	76.6146					5.52904	5.42367		166.034	2.76358
		7.16611	9.4278		56.4509	57.3586					7.30905	3.38556		22.6557	28.678
		9.26572	7.53051		96.4302	35.5684					5.0819	2.24082		53.8652	95.5761
		10.7134	19.4588		121.051	238.819					6.00044	1.72304		50.1028	2.83716
		8.12994	9.65558		103.474	29.8645					4.98868	8.60367		43.0439	43.2325
		8.85302	14.0698		133.351	341.606					4.20159	7.64572		76.3634	4.09208
		9.82553	8.45129		157.378	18.4977					7.0872	1.3893		35.5631	70.3284
		8.77357	3.25324		136.443	32.2307					5.73929	6.7937		101.672	7.66613
		8.39365	2.98328		124.149	20.9714					5.69008	2.69661		78.7087	4.46307
		8.79716	5.26289		152.769	40.496					4.67584	5.20288		31.9592	50.1212
		8.52646	6.41217		107.619	72.5584					5.18656	3.16919		35.5238	2.79484
		13.5493	7.95889		100.219	26.685					4.75374	1.32496		88.4336	1.90038
		6.75882	6.97823		28.4914	50.3338					4.1709	6.01201		114.725	0.792887
		15.856	12.0225		93.8754	71.0199					3.69127	3.50934		173.372	0.414845
		12.072	8.69039		54.968	62.8061					4.50512	3.51034		140.258	19.7537
		9.90644	9.46593		46.4501	85.404					6.47396	0.653019		136.034	0.201558
		11.8146	9.22537		40.4054	53.4785					3.53298	0.405121		134.34	26.6897
		11.5856	9.59262		92.8587	61.1397					3.66043	2.12219		38.3765	1.07546
		10.4002	10.2016		122.884	63.6213					6.16037	0.401982		32.4875	0.117035
		4.36124	10.7313		14.7197	94.8476					5.29358	4.92678		39.6032	0.556673
		9.07799	6.68296		32.5711	61.262					9.37079	1.35845		52.0061	13.0951
		7.40745	7.0143		46.0423	88.2787					5.50511	0.358284		95.1512	39.33
		9.37292	5.47292		47.4248	13.9454					4.61338	1.95745		32.5529	13.8021
		11.9222	5.02983		116.204	53.3888					6.04522	3.41177		21.9469	78.9444
		11.6031	7.53382		131.602	12.5968					5.83292	5.05768		8.0314	6.19082
		12.0966	7.88184		162.26	12.9282					6.20295	3.8623		1.29261	0.217502
		12.086	9.25677		235.104	74.0125					4.59814	4.94398		51.861	7.59585
		11.4485	8.25038		131.689	76.4101					4.79798	4.04043		108.763	147.684
		11.585	8.94816		116.246	82.8693					6.65815	0.598746		91.4155	0.183736
		9.72698	7.91168		91.588	8.71511					8.1735	1.99484		91.749	19.1166
		9.03851	6.49755		147.618	16.0344					6.58326	11.0967		113.411	78.9493
		8.28734	9.6904		298.8	39.0758					6.01247	0.374088		114.55	0.192407
		18.8703	12.7538		209.364	112.778					3.64512	4.54232		0.361744	0.331084
		8.40986	10.5513		160.99	113.049					2.42543	5.64774		22.1258	2.60017
		6.25538	9.15543		19.0381	108.906					7.10306	0.428734		7.27198	28.9868
		5.35566	10.0052		27.6695	280.061					10.2061	0.440614		0.659825	14.717
		7.56666	7.67204		61.0238	360.019					6.15889	1.32027		2.09867	13.3086
		6.99237	9.2776		162.295	313.149					7.36218	5.16568		5.92483	22.3868
		6.75328	8.5256		167.488	254.418					8.43599	4.02987		0.577101	4.92888
		6.49792	16.7629		158.641	88.0916					8.6134	2.74617		0.872	251.678
		6.35666	8.88356		56.9632	69.3092					0.635305	7.07553		0.51246	102.82
		7.57474	8.16046		143.35	63.9043					4.56555	4.83375		2.95022	5.02754
		4.24538	7.94898		63.2565	55.3022					4.82067	2.35553		6.56448	13.6978
		6.46055	10.0026		86.3137	133.746					0.489098	6.87486		112.727	6.8787
		6.99715	6.99445		143.137	60.2165					1.12413	10.7208		54.2778	0.346554
		3.83353	6.58117		2.96468	66.9777					3.04639	5.4411		0.388713	6.91564
		7.36747	7.00749		49.956	50.1561					1.5055	3.45441		0.969426	67.5098
		8.09289	9.46499		62.3408	119.918					2.50072	5.41404		0.417561	208.233
		9.32181	8.93159		118.728	67.8526					0.418192	2.86541		0.550666	65.1086
		10.584	8.06083		224.744	58.2781					1.79612	0.622604		14.9011	76.5987
		9.98312	9.41458		188.989	81.1933					3.37072	2.06945		10.3763	127.628
		9.95404	7.44431		269.446	43.0288					8.20606	6.89918		0.366285	194.349
		6.65753	8.26607		100.049	71.5206					5.67713	7.06611		0.322102	1.8663
		6.6631	8.25298		749.959	67.5891					0.361825	5.92743		35.3022	26.1481
		6.04514	6.29574		126.555	73.9925					2.44621	8.16052		41.1165	61.24
		6.35137	8.81652		129.176	65.9514					0.846887	12.3301		43.7116	21.7702
		8.33652	9.29973		258.249	59.6151					0.601096	15.982		31.0462	109.186
		4.79584	9.59674		67.0992	55.8617					3.73346	1.74061		61.3035	286.598
		6.26107	7.30548		92.9632	57.8442					2.86513	3.64716		0.432133	182.626
		5.84118	8.07412		134.341	51.5066					0.32514	6.16711		0.174614	19.3599
		7.46029	10.4887		140.63	113.134					0.335344	3.87839		0.34186	7.69074
		9.42691	9.23741		233.855	67.3008					6.43215	9.92037		0.392735	10.3347
		5.97651	10.6468		105.989	99.0625					3.64684	6.15838		11.7357	32.7122
		6.76681	7.39904		64.775	56.3556					4.71532	6.97585		142.45	43.6213
		6.61937	9.20411		82.7284	61.2771					6.20306	4.65542		11.645	191.314
		6.16774	7.61395		96.8966	79.3908					6.89726	3.41442		0.448984	27.6676
		6.67994	8.03305		84.3062	102.034					0.555426	3.98335		166.956	47.4334
		7.59667	9.21431		154.723	76.6637					0.374563	4.97281		0.4239	54.1299
		8.70805	9.27019		245.728	64.7105					0.302483	6.23548		6.04988	19.4186
		5.83361	9.76402		76.8131	91.728					0.359812	7.12286		0.292784	157.532
		9.96291	7.85075		137.137	147.801					2.83194	8.28437		0.332266	200.242
		5.79831	8.32183		79.5125	95.3082					5.58874	9.27734		0.452184	185.395
		5.83598	8.53143		89.7876	71.2623					3.59444	14.0855		2.20089	270.779
		5.8163	8.08228		89.9711	92.4707					0.418994	5.15697		0.428292	171.121
		6.73254	9.09397		120.266	134.387					8.8604	8.54173		12.8001	239.871
		6.60714	9.0479		107.221	142.369					0.36703	10.9834		2.71026	216.107
		6.68372	10.6778		124.426	43.7897					3.34608	10.2544		1.40428	122.451
		6.18641	6.28439		107.102	13.3064					0.400386	11.3961		0.353685	165.516
		6.47649	9.78463		69.1218	13.4511					0.37152	11.457		47.319	210.612
		8.93884	6.32573		141.818	21.3701					0.460118	7.96904		0.464043	166.593
		6.05674	6.64409		67.6149	12.8084					1.87802	10.1301		0.220672	148.109
		4.1977	2.92635		60.8701	1.71616					0.335481	6.7671		122.101	149.417
		7.35723	3.27077		36.4962	5.63845					3.16273	7.41429		99.2232	147.327
		6.26486	9.57892		116.265	236.993					1.90357	6.62586		0.54867	116.34
		7.07768	8.06669		153.83	193.299					1.19932	11.3601		8.54901	159.576
		7.65306	13.4121		73.4699	311.048					0.397617	6.64229		66.9187	131.214
		8.41904	4.88691		123.493	9.28657					6.38262	6.58327		53.3078	161.912
		10.583	8.07877		128.865	33.6781					0.727998	6.759		0.287789	83.4453
		18.4226	8.74874		92.2031	55.0303					0.651354	7.3714		25.1592	167.834
		15.1301	5.32254		115.935	54.1908					8.42074	7.13427		0.310797	161.838
		15.2516	5.46777		132.155	66.2031					9.71776	7.54963		4.31362	138.068
		16.9865	6.05087		278.876	45.6494					1.46074	6.80784		21.3244	102.719
		16.0076	6.2477		134.801	57.0091					3.51523	6.84428		124.198	181.599
		15.1672	8.09656		131.867	97.1678					7.00287	7.38497		81.5051	154.84
		14.354	6.72557		261.703	48.463					6.13862	6.41452		66.4528	108.824
		16.2431	8.30433		187.119	88.313					0.427244	7.43304		125.198	118.922
		8.55259	4.13152		363.543	9.07468					3.31158	7.88811		72.913	77.3706
		7.27151	12.6831		1129.32	109.219					0.524835	6.90423		3.90695	139.492
		5.765	9.9466		103.586	158.088					2.77504	8.75237		36.2191	114.147
		6.18431	8.26596		160.936	118.823					6.37057	8.90735		13.8715	82.7942
		9.08517	8.43201		71.655	133.08					4.6444	8.31729		0.900212	196.84
		5.19894	9.59726		541.619	169.055					10.3201	8.16516		135.488	105.668
		6.36831	2.56562		116.361	7.17602					10.1713	5.60053		172.784	119.41
		8.26581	4.37417		127.343	6.84988					9.80275	6.07057		30.3247	79.1368
		5.85203	1.22522		134.981	3.03023					9.48184	8.47296		71.9545	80.2448
		7.29223	1.26926		177.146	1.76909					13.0355	9.01719		118.128	71.4934
		9.92419	6.60053		71.2577	19.6442					2.27234	5.91388		74.6402	132.918
		5.20185	8.21867		120.545	64.4477					6.83007	5.75242		115.742	104.496
		6.13375	7.47146		79.9586	94.366					4.31129	7.81192		25.3183	78.4064
		4.99838	2.31277		90.7275	13.015					2.07323	9.45647		46.3404	57.8047
		4.94383	4.87322		87.5557	135.44					8.19906	9.85741		53.7101	42.4202
		9.12182	6.49871		71.2495	134.486					8.15917	6.65021		36.5396	90.0071
		8.38072	7.88228		100.003	64.6966					8.55054	6.56783		140.99	87.5103
		6.71502	5.78865		134.367	77.9696					8.69545	6.76322		34.7508	121.044
		6.42627	4.82087		101.793	18.1679					8.03511	7.46716		105.673	81.3782
		8.52965	7.15547		121.461	45.8876					12.5891	6.84394		12.4975	45.6045
		7.26879	5.29129		116.404	45.0885					7.82027	5.21332		55.7577	69.0352
		14.357	3.2757		159.506	14.8101					8.0512	5.19957		38.081	96.1268
		7.60645	3.9919		169.111	19.6122					7.64964	5.18326		131.375	66.617
		7.46365	17.4794		224.84	92.7043					8.61105	5.88923		45.8793	97.5109
		8.324	17.1091		79.6757	240.011					10.2057	6.45491		61.821	41.6705
		6.61531	15.1751		105.029	200.827					8.56313	4.80905		60.8083	34.8173
		8.1771	18.5758		267.899	333.088					8.28682	4.97666		42.2559	50.8912
		6.72708	18.5283		109.737	313.436					7.17146	6.2846		35.3566	52.4295
		7.39233	27.3096		83.0566	612.806					4.50382	6.08405		65.7516	58.91
		6.08448	33.9046		140.319	364.708					5.50292	6.39025		61.3482	44.0269
		8.15707	33.84		99.0765	515.353					8.22638	8.18062		105.904	175.913
		6.61771	38.84		98.9103	750.502					7.82852	8.82123		138.914	124.099
		6.25286	7.75474		75.5285	147.071					5.834	4.37533		64.958	157.849
		6.4145	5.34592		87.6015	635.737					8.65105	4.75212		13.8132	117.861
		6.84579	5.74217		560.532	45.9411					3.84521	9.76835		62.4938	153.402
		7.7104	7.40784		85.0138	139.069					5.56296	2.9816		172.208	100.175
		8.06305	7.42235		126.371	47.5137					7.38981	4.31663		66.8534	48.9868
		8.85821	7.76138		208.818	40.79					7.10708	7.18915		76.0844	111.372
		7.69931	5.65592		181.782	44.4172					6.27722	7.11761		142.957	106.344
		8.36201	6.64212		57.4402	96.2698					6.56059	8.39405		46.8018	64.0443
		9.02784	5.45601		195.701	46.0233					6.78984	8.74617		100.356	36.3124
		8.70859	5.61912		173.378	60.2702					5.46189	6.32561		45.207	85.5066
		6.85063	5.88573		189.248	57.9769					5.76766	3.30899		80.6527	211.677
		9.94728	6.91642		225.674	86.5126					5.46563	4.85665		57.2651	101.216
		16.7805	6.78789		500.204	52.1074					6.12286	11.6801		57.8367	52.3599
		8.8496	6.23649		127.048	61.0249					6.59605	8.44829		62.9947	82.4919
		8.40931	7.48101		100.649	66.2231					5.90465	4.21491		74.0784	72.4702
		9.18624	5.48417		224.09	57.1824					6.72013	4.68612		56.9329	70.248
		11.028	9.58531		165.194	91.7864					4.51199	6.16727		57.6369	35.2278
		8.39018	7.80822		49.8424	71.5024					7.00332	7.45408		52.5531	79.0135
		7.52392	9.04101		31.3253	89.5052					7.63647	7.24992		116.58	38.4866
		8.2073	10.9442		66.1718	140.88					8.5766	3.25206		43.4405	68.8835
		4.17214	8.28932		19.2821	119.337					6.05262	4.58282		65.565	234.277
		7.7928	6.57955		71.7483	54.708					6.12194	11.6313		90.6716	281.609
		7.27319	5.82509		73.6668	53.7276					8.99428	4.39548		107.811	52.846
		8.45672	6.10811		126.231	95.2551					7.28163	3.06521		35.8185	44.655
		7.60278	5.33429		90.0577	63.3529					6.50627	5.74275		47.5343	71.2977
		7.79126	8.73536		47.4902	218.243					6.75512	3.76676		85.1351	52.074
		7.78291	8.15313		74.5146	93.8344					7.05646	4.51907		114.877	50.2112
		10.3189	7.06746		91.2348	44.7108					8.24674	17.0666		44.7777	77.7896
		6.88996	7.32879		73.6137	60.4577					5.35306	12.8871		54.3019	54.1495
		6.54396	7.62944		67.6229	56.4075					6.7249	15.1245		71.4407	4.6143
		9.69061	6.30386		43.1563	100.533					5.36984	4.17795		92.8244	177.827
		4.92867	8.27583		54.7082	132.025					8.27471	11.5522		75.2597	227.712
		5.09132	9.11181		184.632	322.044					7.71011	5.63631		58.382	4.38868
		7.29493	7.71433		151.532	121.868					8.75394	3.52466		58.6246	74.3624
		35.3366	8.14797		278.171	158.693					7.21993	7.50414		58.3658	4.47384
		35.2632	6.29439		559.285	106.358					5.44348	8.51904		71.6311	6.84463
		5.46811	6.51966		18.556	131.477					12.3047	4.45006		57.8613	26.2305
		7.44624	6.95534		53.8866	90.1773					8.28464	2.99848		138.292	62.5651
		8.50205	6.53992		87.9178	72.1196					6.94396	10.0852		0.249109	62.8213
		18.7675	7.30883		203.671	94.6212					7.35387	7.49949		0.251813	86.4528
		15.1778	6.40163		208.85	61.7941					5.74158	2.60609		8.6442	4.77857
		12.4026	7.70571		61.8736	84.8321					5.66954	7.72361		156.448	60.0119
		7.2174	8.17807		68.6897	133.051					6.32425	2.29941		0.357261	0.558674
		10.9221	8.23495		74.3429	136.004					7.12919	2.93487		13.8635	7.76204
		11.3708	7.73504		329.053	200.961					5.37803	3.64225		50.8613	0.678163
		6.82586	7.62062		122.335	156.202					6.63624	6.8901		98.8962	0.526886
		12.1955	7.79896		614.837	149.856					6.08412	6.4251		169.608	27.711
		13.5911	8.14688		1610.01	151.254					6.46851	7.28014		78.3793	0.345705
		19.4645	8.73417		317.034	126.018					7.45586	8.67922		51.5779	10.1432
		6.51915	10.4626		53.6658	195.842					5.04506	2.43582		95.7784	32.3367
		5.58472	7.11664		93.0475	56.4302					5.46286	9.97872		4.17118	0.461904
		10.0698	8.38478		372.428	57.7627					5.24275	0.44361		1.24667	21.3192
		17.1151	7.99937		586.108	67.5572					5.61419	2.92643		0.583413	0.595178
		6.39393	8.22872		952.829	83.5049					5.0394	0.643974		20.9755	17.1648
		9.62348	7.91157		350.58	94.8302					4.32259	0.44609		1.89496	50.0113
		7.71439	7.24686		433.474	87.9293					0.387815	4.71088		47.3031	6.34082
		12.1627	8.86096		176.105	100.772					0.422766	0.410384		3.30755	102.603
		13.2015	8.81978		225.235	139.938					4.07865	2.44414		11.0603	37.206
		11.8743	7.73116		185.666	120.929					5.73279	4.01441		7.61742	98.4517
		10.2238	7.06474		303.43	107.584					5.94329	0.488218		20.8183	112.311
		9.45729	7.17896		308.331	162.127					0.750322	5.37563		0.640666	186.387
		16.0078	6.70886		290.604	74.9276					2.66143	0.963904		0.549909	124.953
		10.1093	12.0018		168.858	181.685					7.89313	4.33516		13.7174	46.9173
		9.51034	10.1189		194.121	96.4243					7.28827	5.30216		0.302102	32.3142
		0.487646	7.9302		0.121721	125.947					5.34051	4.95287		1.09203	103.157
		6.72911	10.0142		150.541	227.134					8.26608	6.98631		0.81017	116.987
		1.09804	8.04989		0.626605	92.4404					1.24212	5.40371		0.462605	145.868
		5.76654	7.45399		28.717	135.194					0.711056	9.14196		83.6078	62.0712
		18.3985	8.01237		100.455	102.375					0.640223	9.32521		12.2811	119.192
		21.5796	7.81388		321.327	103.17					7.65592	8.46944		0.406438	48.2387
		1.86885	7.96944		1.95614	108.484					1.06481	8.03614		0.204082	66.8897
		9.0222	8.28229		82.9144	93.6751					5.33467	6.58345		25.7942	152.992
		8.17555	7.421		60.5813	87.5024					4.4978	6.12767		0.730266	148.394
		10.3505	8.53055		160.787	75.8614					4.35624	5.45831		0.471698	92.5034
		8.65699	6.00541		84.0445	82.3608					4.96084	4.93758		97.4649	128.505
		5.33574	6.16477		16.5654	108.916					4.60937	7.38575		67.5448	187.331
		8.21946	8.44339		70.8109	153.626					0.347932	4.71396		179.699	67.4264
		13.2618	6.92036		501.914	108.294					0.294058	5.79672		2.5396	191.083
		12.257	7.94328		734.752	108.894					2.77757	4.66932		34.0438	94.8579
		8.22735	7.87594		150.984	115.048					0.542637	4.66165		111.888	159.662
		9.20328	7.22865		204.433	131.187					1.32587	6.68245		4.96033	263.205
		15.2325	8.3105		416.718	161.997					1.27927	6.59638		22.8332	173.811
		9.1289	7.43854		267.764	90.5746					0.399342	5.98967		0.196058	150.799
		10.3434	7.23327		191.941	126.28					5.70638	7.86789		20.8772	153.623
		10.2177	7.38857		268.088	110.09					4.01343	8.08187		0.602542	14.188
		7.21021	8.83322		141.836	86.3597					0.32717	7.9401		22.0579	105.551
		7.82617	7.67454		146.93	243.435					0.849255	8.66063		118.046	41.6476
		12.0445	6.84692		218.33	124.904					3.17974	6.61799		30.8644	81.8984
		12.0084	7.43243		290.352	113.219					0.53306	8.1801		35.6728	112.119
		8.15522	6.84047		106.79	110.274					0.441156	6.33666		27.6194	47.034
		10.2463	7.44401		299.024	115.919					6.44275	7.96346		17.5761	57.8625
		10.1336	12.0178		239.839	244.246					7.38797	11.4309		34.4134	67.3212
		10.2148	9.7855		353.437	239.04					5.86166	10.3982		32.5622	7.16405
		7.79524	9.30349		163.508	316.934					3.88799	7.2524		0.355181	214.372
		8.16919	7.5192		184.096	29.1273					6.29769	7.90278		2.58176	4.40145
		22.4335	10.6611		535.84	38.9523					7.82372	6.12921		4.2578	6.12052
		9.51975	13.9906		306.796	129.299					2.82419	8.55177		13.686	22.6582
		7.99869	9.87027		228.872	110.059					5.80366	9.45646		24.7031	1.81664
		8.41153	11.2246		487.461	99.1958					0.347498	9.58226		82.3168	3.97813
		8.65665	10.1258		551.587	100.243					4.39381	8.0987		22.606	10.8222
		8.36415	11.2695		356.948	123.985					1.45759	10.6164		44.7091	1.49632
		11.4937	9.86625		1512.07	35.9899					3.87208	15.382		102.797	0.626657
		12.1112	9.35687		205.165	38.7687					5.21323	9.9134		71.9829	13.0032
		13.1508	13.8237		464.164	108.242					2.99989	6.55636		14.2996	48.2474
		13.4846	14.2176		1053.67	127.153					3.05735	6.81095		49.651	72.9018
		13.9084	12.5577		347.715	60.5433					4.24395	1.26172		18.8878	32.2939
		12.1328	13.3748		668.004	59.8051					3.74032	1.52401		3.12345	0.416665
			4.28844			8.23643					5.7063	8.66393		0.287311	60.8691
			3.53714			18.0584					3.96928	1.96416		1.58441	31.0996
			14.3885			16.1795					0.47263	1.30421		13.2689	35.4812
			11.1756			54.7641					1.68115	3.99388		8.88314	21.0811
			7.86173			43.0358					2.22661	1.46644		0.225322	60.8193
			3.15503			9.02223					2.82748	0.723375		11.0496	51.5967
			3.49214			1.01966					4.00296	2.54262		42.4381	48.3597
			5.73014			2.60389					6.31172	5.306		92.5904	109.057
			1.96955			2.69923					5.82909	6.55546		77.3432	90.8246
			6.13057			39.6403					5.2009	4.82199		17.3346	32.6674
			8.12623			146.639					7.132	1.10404		78.4257	57.0121
			9.25398			36.3228					6.88019	5.16173		26.6107	15.45
			3.24068			14.0844					3.49844	3.78269		46.2119	27.4984
			3.62572			14.3205					6.30088	5.11575		123.447	50.1642
			2.01414			5.83519					2.77495	3.07093		56.7901	70.2837
			2.85821			6.75142					2.47231	10.0322		110.412	49.4642
			5.26865			69.0056					0.70807	5.8833		33.4253	45.0339
			0.308933			0.0909519					2.81314	5.14229		95.4066	56.7906
			5.19796			22.5054					3.67084	5.55509		129.246	296.364
			8.64764			117.909					3.33431	5.08598		58.3422	6.65684
			7.8872			115.504					0.625767	6.02325		67.302	15.681
			1.89099			3.02935					2.88974	7.38711		36.2531	86.9915
			4.27986			53.039					4.99037	4.73632		45.0055	62.6969
			0.852271			0.154733					7.01468	4.85184		76.8764	94.9395
			0.98845			0.432486					5.32707	6.24181		38.0842	105.623
			3.34944			13.0283					4.26576	5.75632		88.2816	122.365
			0.908107			0.364501					7.48688	12.0016		75.4609	119.484
			3.32617			15.8645					4.78361	5.8197		28.5831	127.421
			5.20936			26.9086					4.82621	4.6345		135.497	40.6506
			5.28834			3.7171					5.70521	10.0641		122.14	86.7386
			6.52419			42.8421					6.03374	6.70223		124.057	4.64844
			0.966558			0.697187					6.9256	11.6853		47.3959	2.6919
			5.86272			32.9485					4.5758	3.34422		78.006	27.0777
			6.07072			75.8162					6.38459	3.24259		31.0381	216.492
			6.1847			100.887					5.97947	13.3095		49.6968	43.7338
			7.30392			71.529					6.05953	6.0778		3.32328	43.1626
			2.37256			3.18292					4.16991	14.7809		3.24413	81.717
			4.91506			26.5608					5.13008	14.5267		3.04215	0.534529
			8.72034			239.511					5.68815	8.9312		0.918908	236.658
			8.79142			176.131					6.72833	13.1909		3.00289	105.707
			8.81801			248.797					5.17721	6.04453		5.60074	0.864131
			4.64717			7.44875					5.73203	6.5953		29.8258	31.7856
			20.7402			180.682					8.53087	6.87539		17.9189	74.4151
			19.5649			244.271					8.06167	1.90159		74.6801	33.7184
			20.5792			461.17					7.42269	0.931956		1.56173	19.4932
			20.2048			270.452					7.84491	4.55006		0.386825	281.139
			16.0324			219.054					6.3909	7.87796		7.76075	122.147
			7.14536			103.411					5.49284	5.73975		0.279554	163.38
			7.34053			128.643					6.61662	5.60676		3.64686	144.908
			10.4608			198.404					6.49322	5.40528		30.2586	91.7104
			10.0316			163.392					13.2545	1.06884		0.362363	24.0453
			6.70472			167.718					1.57794	8.217		13.9148	71.8034
			6.7614			142.547					2.75925	5.73334		0.463204	114.536
			11.6023			220.734					1.44347	0.884295		0.15487	289.683
			8.83266			116.949					0.900681	3.66955		0.308406	68.752
			9.04261			107.173					1.12944	7.6503		0.302657	66.4053
			8.28805			132.768					4.2503	3.72955		0.126884	90.7717
			8.17935			87.4868					11.5517	4.53706		0.908454	101.829
			10.5954			102.046					4.62099	7.52242		0.256815	38.4378
			10.7561			144.667					11.1259	7.71303		7.29165	199.389
			6.76656			53.0801					1.01996	6.38024		14.4453	252.006
			8.35207			182.344					0.442829	6.23531		24.195	166.768
			9.12552			208.884					3.61253	9.63835		0.250408	173.128
			8.65584			137.25					0.317455	3.1799		2.51735	89.3862
			12.2184			91.6993					3.57084	5.75798		12.8571	167.237
			11.2345			182.707					4.70471	6.73804		174.692	163.696
			11.1731			119.927					0.239607	9.64215		2.44345	210.884
			8.56424			110.205					4.54762	7.52327		14.2153	130.903
			4.31205			54.6783					0.579852	9.68822		49.1899	189.138
			7.31292			144.296					0.359023	6.67571		4.79151	135.249
			8.80409			70.585					0.322833	6.88269		0.369806	155.757
			6.79019			43.8361					0.3418	6.78788		0.387074	102.489
			7.69177			51.2486					0.381784	6.88829		13.715	167.105
			6.15408			121.081					0.594108	12.4651		29.8774	153.461
			6.43905			98.3714					0.358578	14.0356		56.2932	156.889
			7.10049			53.0527					3.21672	12.993		94.7609	138.389
			8.21456			59.2928					4.36156	11.4444		127.542	257.313
			8.75072			50.3463					4.25242	9.72359		0.820723	175.24
			7.91859			61.7667					0.468048	10.3954		0.220387	110.494
			8.6067			118.728					0.719601	9.7921		0.502326	146.143
			8.70255			86.5667					4.56335	11.5573		33.9131	211.524
			5.43187			92.2181					9.16491	9.72799		0.500306	185.93
			6.45075			54.9341					1.21271	10.0793		63.5146	205.037
			6.50228			61.6321					2.60113	9.91745		117.998	121.405
			7.06941			84.6187					4.76424	11.407		40.8934	98.1906
			7.12752			85.817					2.23672	9.83946		0.250233	100.251
			7.83413			86.5348					0.770896	11.2741		40.9851	154.393
			6.86822			56.8346					0.521122	10.0178		119.624	182.245
			6.68113			83.1348					3.65669	10.2363		31.7056	73.588
			7.16862			50.019					3.66445	9.78426		1.41333	83.3388
			11.1025			75.5087					5.68637	12.1897		93.8157	138.94
			17.7457			170.4					5.8676	11.3798		176.879	108.699
			8.6519			143.653					5.33804	10.6335		179.752	184.913
			9.11718			141.387					2.02146	9.23616		140.132	75.7245
			6.67703			67.3133					1.04469	8.9457		100.248	127.521
			6.68693			65.8448					0.357037	9.60729		130.377	274.361
			10.272			64.5018					4.47524	9.43196		127.131	254.277
			7.76594			78.4647					1.1628	9.92965		114.448	137.682
			11.6369			115.367					4.81883	12.1815		152.944	152.694
			10.1279			147.554					5.46711	9.47924		165.56	109.312
			9.21725			144.455					4.13539	9.19314		156.286	163.44
			8.46837			119.333					0.700717	11.2913		143.345	262.906
			10.0096			135.718					5.39052	10.0903		78.8788	243.418
			7.93438			75.3326					6.97232	10.5836		103.414	139.776
			11.9938			179.564					7.85838	8.38862		84.6014	126.831
			8.51648			84.2673					2.36705	8.11862		63.2249	118.388
			4.69763			76.0498					7.24002	9.67228		95.0376	201.863
			9.30357			89.4403					6.82245	10.9292		97.2978	181.401
			6.21857			88.4907					8.30219	11.5401		116.396	125.26
			8.34421			119.921					8.41328	7.57118		116.688	136.875
			7.55446			100.118					7.53811	8.43452		94.1236	151.645
			8.41843			114.342					7.1883	10.5747		114.524	201.149
			10.1824			120.512					7.39766	8.79466		42.4351	124.829
			7.61382			112.853					8.89481	9.02934		115.019	145.762
			7.384			71.6671					8.10122	8.68953		1.01666	46.4153
			13.0616			219.967					6.51876	13.6822		2.52871	117.738
			5.76641			75.7039					5.49513	14.5736		34.7126	217.271
			8.2603			67.3169					6.29875	11.8987		28.835	97.9035
			10.3941			130.173					6.62997	12.3228		0.734735	105.227
			8.85164			64.4166					6.23092	11.2264		14.6356	0.200135
			6.9784			166.774					6.33157	10.415		41.1908	39.4124
			6.65051			75.2477					6.44493	9.90309		0.669686	34.7353
			6.40834			63.1573					10.004	11.753		0.057557	77.207
			5.76694			123.058					8.40299	10.4318		124.827	104.713
			9.18169			138.269					6.39712	10.8484		75.6131	168.178
			6.25685			67.4741					6.77536	10.5024		0.061853	131.65
			6.56768			118.675					7.85249	9.98885		41.1262	183.95
			7.96416			52.5228					6.04969	10.3532		88.6314	66.4823
			8.01048			66.7751					6.55555	10.4212		7.61247	20.6742
			6.87685			65.098					7.52367	9.78232		62.5434	63.9228
			9.92695			98.6983					6.22093	9.80788		125.945	62.31
			5.65329			72.5149					6.3932	4.92966		113.991	75.6884
			6.06287			61.7115					6.72561	7.75747		103.288	78.9601
			6.18969			69.5045					6.97761	8.24087		0.052368	126.182
			10.1516			106.59					7.10298	8.35851		62.7596	181.51
			5.71827			48.6004					6.15513	9.83457		14.824	66.3054
			7.15834			72.7205					6.89211	0.39766		27.3039	41.595
			6.26626			99.9312					5.56602	4.70078		6.16987	7.14756
			7.64101			51.0832					11.1161	3.88458		50.9307	187.004
			8.39376			92.7668					10.6829	8.21315		80.4549	0.505174
			9.95341			88.752					8.57474	8.77497		151.418	26.3636
			5.97561			44.679					7.83945	7.34851		175.834	108.728
			5.18863			44.1512					7.25342	7.73661		0.067374	48.6998
			7.84605			87.702					0.947875	7.20876		96.7022	6.34215
			7.36654			84.4471					1.67798	5.40857		79.3399	38.6613
											8.55861	4.68827		60.9828	108.624
											3.91051	7.04036		115.953	44.016
											2.85256	8.6097		58.9555	73.0627
											4.70963	6.99084		98.42	44.1022
											4.71443	8.4394		56.8961	137.24
											1.03413	7.55691		81.6691	214.812
											0.301003	9.87969		115.265	282.37
											5.59949	6.79434		10.0735	40.8027
											6.73419	5.6028		32.0523	185.037
											3.89551	4.08003		74.5919	56.3629
											0.554942	10.3303		77.1351	71.6929
											4.89587	9.28054		91.0727	169.895
											5.37405	0.69594		63.085	156.274
											3.75018	2.76715		73.347	6.53833
											7.49244	3.30136		98.0311	7.08964
											8.84525	7.72402		164.016	22.9205
											8.3988	2.20736		132.724	38.756
											9.12001	5.47921		140.503	11.3037
											0.478296	6.437		135.006	49.1675
											4.80246	5.11179		88.6842	57.1118
											3.02179	6.97231		64.9242	87.7627
											5.16452	5.33279		56.8764	170.908
											1.83478	9.0194		78.0862	84.6881
											4.16799	8.89091		155.854	100.273
											6.33384	9.58696		50.5038	72.8717
											7.08265	8.66392		20.5887	85.7738
											9.23838	15.0832		65.9877	73.9064
											0.44691	6.24746		104.489	113.18
											6.53442	10.5354		91.057	141.395
											11.3595	9.91121		18.1203	242.62
											8.61175	10.5588		110.747	151.485
											8.37252	10.3245		56.1764	195.673
											9.88637	10.3092		34.2722	127.042
											11.3523	2.17523		26.4322	84.0241
											4.58885	2.83727		42.2801	55.329
											14.2532	3.28345		96.8966	29.8992
											8.55741	4.02924		34.9508	70.3617
											7.91443	3.83996		35.9744	37.7625
											6.66793	5.07672		57.3081	104.326
											4.44293	4.28701		35.7705	131.335
											12.352	5.74786		33.2557	29.5601
											2.46188	14.5591		96.8648	44.5444
											7.27485	15.5193		26.2204	105.903
											3.957	8.37163		36.9485	177.312
											5.06202	13.0499		98.1445	134.608
											6.2925	5.39687		128.467	110.43
											6.15112	4.68471		107.037	99.1392
											6.09602	6.77141		163.627	84.0183
											6.78287	9.07556		119.53	65.6342
											5.76584	7.36748		177.057	116.399
											8.74387	8.41676		129.187	59.1538
											13.9663	7.96169		149.74	102.296
											7.79847	6.96923		139.039	117.972
											7.55627	8.21191		148.64	131.683
											9.55035	5.68216		124.541	86.3492
											9.04301	5.52168		103.971	93.4078
											6.04021	3.23163		119.243
											8.06571	7.58125		157.822
											8.35135	4.86613		124.653
											7.09447	5.31197		100.38
											7.27329	9.2506		109.718
											5.1532	3.86852		0.035992
											6.41733	3.89592		0.095111
											7.17827	6.63545		5.8064
											12.1966	14.4391		24.835
											8.21064	8.07901		49.7614
											7.49389	6.08319		161.885
											3.5289	6.35244		0.38794
											7.83888	7.24904		0.061185
											10.78	5.83149		32.5614
											6.54838	7.10589		3.2739
											4.68882	10.5593		80.0683
											6.63099	5.59468		0.055902
											5.96443	6.29981		0.046589
											4.73024	5.84497		0.093098
											5.37987	5.90107		1.7004
											5.88849	4.74607		24.8049
											6.41686	4.8944		22.4032
											5.35639			8.25172
											5.45335			0.074235
											5.73456			53.6471
											7.62338			93.2203
											4.77042			177.44
											11.132			153.946
											4.00051			157.688
											5.19301			72.8948
											10.0931			69.5414
											5.95244			167.546
											5.31818			62.9334
											6.27573			16.8138
											6.40013			95.2949
											15.6106			33.3415
											6.03789			16.0654
											10.9045			81.64
											8.61231			21.2509
											10.4276			43.4749
											10.4213			146.176
											9.42572			76.2338
											8.1452			159.566
											8.3342			87.0362
											7.43543			73.5078
											7.52744			59.7771
											6.88766			81.6839
											5.5574			54.7305
											5.56972			35.9969
											7.45526			22.4143
											7.35503			98.9743
											0.304742			35.3638
											4.3843			70.8196
											0.6135			58.4593
											2.62206			24.5811
											3.87782			51.7956
											4.63675			38.6752
											6.22171			26.8679
											4.56923			99.1428
											0.492445			40.4394
											0.455323			41.5559
											5.13558			82.6232
											3.43365			94.7889
											7.72523			99.1585
											0.678393			33.2337
											0.347046			45.052
											0.529193			67.466
											2.23548			23.9995
											3.54986			86.7241
											4.11802			35.2385
											4.38909			169.089
											0.490113
											3.21596
											5.48018
											8.32386
											7.73069
											7.41615
											9.03545
											10.4812
											8.7341
											4.544
											7.50545
											3.8845
											4.54112
											7.05506
											6.27701
											3.30174
											6.82822
											6.88413
											6.33381
											7.98406
											8.37828
											8.43675
											4.08538
											5.40123
											6.17877
											7.22854
											4.24472
											4.76611
											5.12833
											6.13471
											3.68847
											7.98583
											6.67298
											3.9668
											4.03917
											3.77945
											2.8214
											3.94033
											3.9979
											6.63922
											7.04333
											8.6248
											5.33742
											6.09975
											8.05269
											5.83706
											4.29374
											5.63187
											4.52175
											6.32856

## Sheet: Supp Fig 4a-Cell Tracks in DMSO
Position step=10.5 sec
16kPa																																							50kPa
X (pos, um)	Y (pos, um)	X (pos, um)	Y (pos, um)	X (pos, um)	Y (pos, um)	X (pos, um)	Y (pos, um)	X (pos, um)	Y (pos, um)	X (pos, um)	Y (pos, um)	X (pos, um)	Y (pos, um)	X (pos, um)	Y (pos, um)	X (pos, um)	Y (pos, um)	X (pos, um)	Y (pos, um)	X (pos, um)	Y (pos, um)	X (pos, um)	Y (pos, um)	X (pos, um)	Y (pos, um)	X (pos, um)	Y (pos, um)	X (pos, um)	Y (pos, um)	X (pos, um)	Y (pos, um)	X (pos, um)	Y (pos, um)	X (pos, um)	Y (pos, um)	X (pos, um)	Y (pos, um)		X (pos, um)	Y (pos, um)	X (pos, um)	Y (pos, um)	X (pos, um)	Y (pos, um)	X (pos, um)	Y (pos, um)	X (pos, um)	Y (pos, um)	X (pos, um)
0	0	0	0	0	0	0	0	0	0	0	0	0	0	0	0	0	0	0	0	0	0	0	0	0	0	0	0	0	0	0	0	0	0	0	0	0	0		0	0	0	0	0	0	0	0	0	0	0
-3.72	0	2.48	1.86	0	-1.86	-0.62	0.62	1.24	1.86	-1.86	0	-3.72	0.62	-0.62	1.24	-1.24	-1.24	0	-1.24	-2.48	-1.24	-1.24	0.62	-3.1	-1.24	2.48	-0.62	0.62	-1.24	-0.62	2.48	0	1.86	1.86	4.96	0	2.48		0	1.24	2.48	-1.86	0.62	3.1	0.62	2.48	1.86	-0.62	-1.24
-4.34	-1.86	2.48	4.34	1.24	-1.24	-0.62	0	0.62	0	-0.62	-1.24	-3.72	0	0	2.48	-1.86	-2.48	0	-4.96	-3.1	-2.48	-2.48	0	-2.48	-2.48	9.92	-0.62	0.62	-2.48	-0.62	4.34	0	4.34	2.48	6.82	0	1.86		-1.86	0.62	0.62	-3.1	3.1	5.58	1.86	3.72	3.72	-0.62	-1.86
-6.82	-4.96	4.34	4.96	0	-2.48	-0.62	1.24	1.24	0	0	-1.86	-4.34	-0.62	4.96	4.96	-1.86	-3.72	0	-7.44	-3.1	-3.72	-2.48	-0.62	-2.48	-3.72	7.44	-2.48	1.86	-3.72	-1.24	6.2	-0.62	7.44	1.86	7.44	0	2.48		-2.48	0.62	-0.62	-4.34	7.44	9.3	3.1	5.58	4.96	-1.24	-2.48
-6.82	-6.82	4.96	6.82	0	-1.86	0	0.62	1.24	-0.62	0.62	-2.48	-4.34	-0.62	4.96	5.58	-1.86	-4.96	-1.24	-9.3	-3.1	-6.2	-1.86	-1.86	-2.48	-4.34	7.44	-0.62	0.62	-4.96	-1.24	8.68	-1.24	4.34	1.86	9.92	0	4.34		-3.72	0	-1.24	-5.58	10.54	13.02	4.34	6.82	4.96	-0.62	-4.34
-9.3	-8.06	10.54	8.06	0	-1.86	0	0	1.24	-1.86	0.62	-4.96	-4.34	-0.62	4.34	6.2	-1.86	-6.2	-1.24	-8.68	-3.1	-8.06	-1.86	-1.86	-2.48	-4.96	7.44	-2.48	2.48	-4.96	-1.24	9.3	-0.62	4.96	3.1	9.3	-3.72	4.96		-4.34	0	-1.24	-6.2	11.78	16.74	4.34	7.44	6.82	0	-6.82
-9.92	-11.78	11.78	5.58	1.86	-2.48	0	0	1.24	-1.86	0.62	-6.2	-4.96	0	4.34	7.44	-1.86	-6.2	-1.24	-9.3	-3.1	-8.06	-2.48	-2.48	-3.1	-6.82	9.3	1.24	0	-3.72	-2.48	11.16	-0.62	6.82	4.34	9.92	-6.2	6.82		-4.96	0	-1.24	-6.82	12.4	19.84	4.96	9.3	9.3	1.24	-10.54
-9.3	-13.02	9.92	3.1	2.48	-4.34	0	0	1.24	-2.48	0	-8.68	-6.82	0.62	4.96	9.92	-1.24	-6.82	-1.86	-7.44	-3.1	-8.68	-1.86	-2.48	-4.34	-6.82	12.4	2.48	0.62	-4.96	-3.1	14.26	-0.62	7.44	8.06	10.54	-8.68	9.92		-6.2	0	-1.86	-7.44	12.4	22.94	5.58	9.92	11.78	2.48	-14.88
-9.3	-14.88	10.54	4.34	2.48	-4.96	0	-1.24	1.24	-2.48	0	-11.78	-7.44	0.62	3.1	13.02	-1.86	-7.44	-1.86	-7.44	-2.48	-10.54	-1.86	-3.1	-4.34	-7.44	14.88	3.72	1.86	-4.96	-3.1	18.6	-0.62	9.92	12.4	9.92	-9.92	11.78		-6.82	0	-3.72	-8.06	14.26	25.42	5.58	10.54	15.5	2.48	-17.98
-8.68	-16.74	12.4	4.96	2.48	-6.82	0	-1.24	1.24	-2.48	0	-14.26	-8.68	0	1.86	14.88	-1.86	-9.3	-1.86	-8.68	-1.86	-12.4	-1.86	-3.1	-4.34	-8.68	17.36	3.72	2.48	-5.58	-3.72	21.08	-0.62	9.92	12.4	13.02	-13.02	13.02		-7.44	-0.62	-4.96	-9.3	16.12	27.9	5.58	12.4	17.98	3.1	-20.46
-7.44	-17.36	13.02	4.96	2.48	-7.44	0	-1.86	1.24	-3.1	0.62	-16.12	-8.68	0	1.86	17.36	-1.86	-9.92	-1.24	-9.3	-0.62	-12.4	-1.86	-3.1	-4.96	-9.92	18.6	4.96	3.1	-6.2	-3.72	23.56	-0.62	12.4	14.26	15.5	-15.5	14.26		-8.06	-1.24	-4.96	-9.92	19.84	31	5.58	13.64	21.08	3.72	-24.18
-7.44	-17.98	13.02	5.58	2.48	-8.68	0	-1.86	1.24	-3.1	2.48	-18.6	-9.92	-4.34	1.86	22.32	-1.86	-11.16	0	-9.92	-0.62	-13.02	-1.24	-3.1	-4.96	-11.78	18.6	7.44	4.96	-8.06	-3.72	26.66	0	13.64	14.88	17.36	-17.36	16.74		-8.68	-1.86	-4.96	-9.92	22.94	33.48	4.96	15.5	23.56	3.72	-26.66
-8.68	-21.7	14.26	5.58	3.72	-9.92	0	-2.48	1.24	-4.34	5.58	-21.08	-11.16	-4.34	1.86	22.94	-1.86	-12.4	0	-11.16	-0.62	-16.12	1.24	-4.34	-4.34	-13.64	19.22	8.68	7.44	-10.54	-4.96	29.14	0	14.26	13.02	17.98	-17.98	19.22		-9.3	-1.86	-4.96	-11.16	24.18	36.58	4.34	17.36	24.8	4.34	-27.9
-8.68	-22.94	14.26	8.06	4.34	-9.92	-0.62	-2.48	1.24	-4.96	8.06	-24.18	-11.78	-5.58	3.1	26.04	-1.86	-14.26	0	-12.4	-1.86	-19.84	3.1	-4.34	-4.34	-14.26	21.08	9.3	9.92	-14.88	-5.58	32.24	0	16.12	11.78	19.84	-17.98	22.32		-10.54	-2.48	-4.34	-12.4	25.42	40.92	3.72	17.98	27.9	6.2	-31
-6.2	-24.8	14.88	8.06	4.96	-11.16	-0.62	-3.72	1.24	-5.58	8.06	-26.66	-11.78	-5.58	3.1	28.52	-1.86	-14.26	0	-14.26	-1.86	-22.94	5.58	-4.34	-4.34	-16.12	21.7	9.92	8.06	-18.6	-5.58	37.2	1.24	19.22	9.92	19.84	-17.98	24.8		-11.78	-3.72	-4.34	-14.26	27.9	47.74	4.34	19.22	31	7.44	-32.24
-6.2	-26.66	14.88	9.92	6.2	-11.16	-1.86	-1.24	2.48	-5.58	7.44	-29.14	-16.12	-8.06	4.96	32.24	-1.86	-14.26	0	-14.26	-1.86	-25.42	9.92	-4.34	-4.96	-18.6	23.56	11.16	8.06	-20.46	-5.58	42.16	1.24	21.08	9.92	20.46	-17.36	27.9		-13.02	-4.96	-4.34	-16.12	29.76	48.98	6.2	23.56	34.1	8.68	-32.86
-4.34	-27.9	15.5	9.3	6.2	-12.4	-0.62	2.48	2.48	-6.82	7.44	-31	-18.6	-9.3	4.96	33.48	-1.24	-14.88	0	-16.12	-1.86	-27.28	10.54	-5.58	-5.58	-19.84	23.56	12.4	9.92	-21.08	-3.72	45.88	0	21.7	9.3	21.7	-14.88	31.62		-13.64	-5.58	-4.34	-16.74	31	51.46	8.06	24.8	35.34	9.3	-35.34
-4.96	-29.14	15.5	12.4	6.2	-13.64	0.62	2.48	2.48	-6.82	8.06	-33.48	-18.6	-9.3	6.82	37.2	0	-16.12	0	-17.36	-2.48	-27.9	11.16	-6.82	-5.58	-21.7	23.56	14.26	9.92	-22.94	-3.1	46.5	-0.62	22.32	9.3	21.7	-13.64	34.1		-14.26	-6.2	-4.34	-17.98	32.24	52.7	9.92	25.42	35.34	9.92	-37.2
-4.96	-30.38	16.74	11.78	6.82	-13.64	1.86	2.48	2.48	-7.44	8.06	-36.58	-19.22	-9.3	5.58	38.44	-1.24	-17.36	0	-17.36	-2.48	-30.38	11.16	-7.44	-6.82	-22.32	23.56	14.88	9.92	-25.42	1.24	49.6	-1.24	23.56	9.3	22.94	-11.16	37.2		-14.88	-6.2	-4.34	-18.6	35.96	54.56	11.16	26.04	36.58	8.68	-37.2
-4.34	-31.62	17.36	12.4	9.3	-13.64	2.48	2.48	2.48	-7.44	7.44	-38.44	-21.08	-7.44	4.34	39.68	-2.48	-19.84	-1.86	-18.6	-2.48	-31	9.92	-4.96	-6.82	-24.8	23.56	16.74	9.92	-27.9	1.24	53.32	-4.96	26.66	8.06	24.8	-9.92	39.06		-16.12	-7.44	-5.58	-21.08	37.2	57.04	12.4	26.66	38.44	6.82	-42.16
-4.34	-32.24	17.36	12.4	9.3	-14.26	1.86	1.24	2.48	-7.44	7.44	-40.92	-21.08	-7.44	3.1	39.68	-2.48	-19.84	-3.72	-19.84	-2.48	-32.24	12.4	-0.62	-6.82	-26.04	24.8	18.6	10.54	-31	1.24	55.8	-3.72	28.52	7.44	27.28	-12.4	40.3		-16.12	-8.06	-5.58	-22.32	37.2	58.9	14.26	27.9	40.3	4.34	-44.64
-3.72	-32.86	16.74	12.4	9.92	-16.12	0	-1.86	2.48	-7.44	7.44	-42.16	-22.32	-6.82	1.86	38.44	-3.72	-24.8	-4.34	-21.08	-3.1	-32.86	9.92	0.62	-6.82	-27.28	26.66	21.08	14.88	-37.82	-0.62	58.9	-2.48	29.76	7.44	27.9	-10.54	44.02		-16.12	-8.06	-5.58	-22.94	37.82	60.14	16.12	29.76	41.54	2.48	-48.36
-2.48	-34.1	17.36	10.54	11.16	-16.12	-0.62	-3.72	2.48	-7.44	6.82	-44.64	-24.18	-5.58	1.86	42.78	-3.72	-24.8	-4.34	-21.08	-3.1	-33.48	10.54	-0.62	-6.82	-29.14	26.66	22.32	15.5	-42.78	-2.48	63.24	1.24	31	6.82	29.14	-8.68	45.26		-16.74	-8.68	-5.58	-23.56	39.68	62	18.6	31	42.78	0.62	-53.32
-2.48	-35.34	17.36	9.92	13.64	-17.36	-0.62	-6.2	3.1	-8.06	6.82	-45.88	-24.18	-4.96	1.86	45.26	-3.72	-24.8	-6.2	-21.7	-3.1	-34.72	12.4	-4.34	-6.82	-29.76	26.66	24.18	11.78	-47.12	-3.1	66.96	1.86	29.14	5.58	31.62	-8.06	47.12		-17.36	-8.06	-3.72	-24.8	40.92	63.24	21.7	31.62	44.64	-0.62	-56.42
-1.86	-39.06	17.36	9.92	14.26	-18.6	-0.62	-6.2	3.1	-8.06	6.82	-48.36	-24.8	-4.96	1.86	47.12	-3.72	-26.04	-6.82	-22.32	-3.1	-35.96	13.64	-5.58	-6.82	-31.62	26.66	27.28	11.78	-48.36	1.86	66.96	1.86	31.62	5.58	31.62	-7.44	48.98		-17.36	-6.2	-6.2	-25.42	46.5	67.58	22.94	32.24	45.88	-1.24	-58.28
-1.24	-40.3	16.74	11.78	14.26	-19.84	-0.62	-7.44	3.1	-8.06	6.82	-49.6	-26.04	-4.96	3.1	47.74	-3.72	-26.04	-6.82	-23.56	-4.96	-35.34	14.88	-6.82	-5.58	-34.1	27.28	29.14	7.44	-50.84	3.72	73.78	2.48	33.48	3.1	30.38	-7.44	50.22		-17.98	-4.96	-6.82	-26.04	48.36	71.3	24.8	35.96	49.6	-1.86	-58.9
0	-42.16	16.74	13.02	14.26	-21.08	-0.62	-9.3	3.1	-8.06	5.58	-51.46	-26.66	-5.58	4.96	48.36	-3.72	-26.66	-6.82	-24.8	-5.58	-32.24	15.5	-7.44	-5.58	-35.96	27.28	29.76	5.58	-52.7	3.72	74.4	2.48	37.2	1.86	32.24	-6.2	52.7		-19.22	-4.96	-6.82	-27.28	50.22	73.78	26.04	39.68	50.84	-1.86	-58.9
0.62	-44.02	17.36	14.26	14.88	-22.32	-0.62	-11.16	3.1	-8.06	5.58	-52.08	-26.66	-5.58	6.82	49.6	-3.72	-27.28	-6.82	-26.66	-7.44	-33.48	16.12	-9.3	-5.58	-36.58	27.28	31	4.34	-53.32	3.72	76.88	6.2	36.58	1.86	32.86	-6.2	55.18		-21.08	-6.2	-7.44	-27.9	50.84	77.5	26.66	42.16	53.94	-1.86	-58.28
0.62	-46.5	17.36	13.02	16.12	-23.56	0	-12.4	3.1	-9.3	5.58	-53.94	-27.28	-6.82	8.06	52.08	-3.72	-27.28	-6.82	-26.66	-7.44	-34.72	16.12	-10.54	-4.96	-38.44	26.66	32.24	4.96	-57.66	1.86	79.36	8.68	35.96	0.62	35.34	-6.2	57.66		-21.7	-6.2	-7.44	-28.52	51.46	79.98	27.28	44.02	55.8	-1.86	-55.8
0	-47.12	17.36	13.02	16.74	-24.8	-0.62	-14.26	3.1	-9.92	5.58	-55.8	-28.52	-6.82	9.3	55.8	-4.34	-26.04	-6.82	-28.52	-7.44	-34.72	16.12	-11.78	-4.96	-38.44	26.04	32.24	4.96	-62.62	1.24	81.84	7.44	37.2	0.62	36.58	-6.2	59.52		-22.32	-6.2	-8.06	-29.14	51.46	83.08	28.52	44.64	59.52	-1.24	-52.7
0	-48.98	17.98	16.74	18.6	-26.66	-0.62	-16.74	3.1	-10.54	5.58	-56.42	-29.76	-7.44	12.4	60.14	-4.34	-24.8	-6.82	-28.52	-7.44	-34.72	16.12	-12.4	-4.96	-39.06	23.56	34.72	4.96	-63.24	1.24	83.7	7.44	40.92	0	37.82	-7.44	61.38		-23.56	-4.96	-8.68	-29.76	53.32	85.56	29.76	45.26	62	-0.62	-51.46
-1.24	-52.7	17.98	11.78	19.22	-27.28	-0.62	-19.22	3.1	-10.54	5.58	-58.28	-29.76	-8.06	12.4	62.62	-4.34	-24.18	-6.82	-26.66	-7.44	-35.34	16.12	-12.4	-7.44	-42.16	24.18	37.2	4.96	-64.48	1.86	85.56	7.44	44.02	-5.58	37.82	-8.06	64.48		-23.56	-4.96	-8.68	-31.62	56.42	89.28	30.38	45.88	64.48	0.62	-51.46
-1.24	-54.56	13.02	8.06	19.84	-28.52	-2.48	-22.32	3.1	-11.78	6.82	-59.52	-31	-8.06	12.4	63.24	-4.34	-24.8	-6.2	-28.52	-7.44	-35.96	16.12	-13.02	-9.3	-44.02	24.18	39.06	4.96	-66.96	2.48	88.66	7.44	44.64	-8.06	40.3	-8.68	65.1		-24.8	-5.58	-8.68	-33.48	58.9	91.76	31.62	45.88	67.58	3.1	-50.84
-3.72	-53.94	13.02	5.58	21.08	-31	-4.34	-26.66	3.72	-11.78	6.82	-60.76	-31	-8.06	13.02	60.14	-4.34	-26.04	-8.68	-31	-7.44	-37.2	16.12	-14.88	-8.06	-44.64	24.18	39.68	4.34	-68.2	2.48	93	7.44	46.5	-8.06	44.02	-11.16	67.58		-26.04	-5.58	-8.68	-33.48	60.76	93.62	34.1	47.74	69.44	4.34	-50.84
-1.24	-53.94	14.26	3.1	19.84	-31.62	-4.34	-28.52	3.72	-13.02	6.82	-61.38	-32.24	-8.06	10.54	57.66	-4.34	-26.66	-14.26	-29.76	-7.44	-37.2	17.36	-17.36	-8.06	-45.88	24.8	42.16	4.34	-71.92	3.72	96.72	7.44	48.98	-7.44	45.26	-12.4	70.06		-26.66	-5.58	-9.92	-34.72	62	97.34	35.96	48.36	72.54	6.2	-52.08
-1.86	-55.18	14.26	2.48	19.84	-31	-5.58	-29.76	3.72	-13.02	6.82	-62	-34.1	-10.54	9.92	57.04	-4.34	-26.66	-13.64	-31	-6.82	-37.82	17.36	-19.22	-8.06	-47.12	26.66	44.64	4.34	-75.64	2.48	101.06	8.68	52.08	-8.06	47.12	-12.4	72.54		-26.66	-5.58	-11.78	-37.82	62	99.2	37.82	48.36	74.4	6.82	-52.08
-1.24	-57.04	14.26	-1.86	19.22	-31	-4.34	-31.62	4.96	-14.88	6.82	-63.24	-34.1	-11.78	9.92	57.66	-4.96	-27.28	-13.64	-31	-4.96	-37.82	17.36	-20.46	-8.06	-48.98	26.66	47.12	4.34	-79.36	2.48	103.54	8.68	53.94	-9.92	45.26	-8.06	76.88		-27.9	-5.58	-13.02	-39.68	62.62	100.44	41.54	49.6	76.26	7.44	-53.32
-3.72	-57.04	14.26	-4.34	19.84	-31.62	-4.96	-34.1	4.96	-15.5	6.82	-63.86	-34.72	-11.78	10.54	58.28	-4.96	-27.28	-11.78	-31.62	-3.1	-38.44	17.36	-22.32	-8.06	-49.6	24.18	48.36	1.86	-84.94	1.86	106.02	8.68	56.42	-9.92	47.12	-8.06	79.36		-28.52	-5.58	-14.88	-41.54	64.48	109.12	42.78	49.6	79.36	8.06	-53.94
0	-57.66	13.02	-6.82	21.08	-32.24	-4.96	-37.2	4.96	-16.74	6.82	-65.72	-37.2	-13.02	12.4	60.14	-4.96	-27.28	-9.92	-33.48	-3.1	-38.44	17.36	-22.94	-8.06	-50.84	24.18	49.6	1.86	-87.42	0	106.02	8.68	59.52	-9.92	47.74	-5.58	81.22		-29.76	-7.44	-16.12	-43.4	70.06	111.6	45.26	50.22	81.22	8.06	-54.56
0.62	-57.66	12.4	-9.3	21.08	-32.24	-7.44	-35.96	4.96	-17.36	6.82	-66.34	-39.06	-13.02	12.4	60.76	-4.34	-27.28	-1.86	-31.62	-6.82	-39.68	17.36	-24.18	-9.3	-51.46	24.18	53.32	1.86	-89.9	-2.48	106.02	9.3	63.24	-10.54	50.22	-4.96	82.46		-31	-8.68	-16.74	-44.02	72.54	112.22	47.12	50.22	82.46	8.06	-54.56
0.62	-58.9	12.4	-11.78	21.08	-32.24	-6.82	-37.2	5.58	-17.98	7.44	-66.96	-39.06	-14.26	12.4	62	-4.34	-28.52	0.62	-34.1	-9.3	-40.92	16.12	-24.8	-9.3	-53.32	24.8	53.94	1.86	-92.38	-5.58	110.36	8.68	65.72	-10.54	52.08	-3.72	84.32		-32.24	-9.3	-17.36	-45.88	73.16	114.08	50.84	50.84	83.7	9.3	-55.18
0.62	-59.52	12.4	-13.02	21.08	-32.24	-6.82	-39.06	5.58	-19.22	7.44	-68.2	-39.06	-14.26	12.4	64.48	-4.34	-28.52	0.62	-35.96	-9.3	-40.92	16.12	-25.42	-8.06	-54.56	24.18	56.42	1.86	-95.48	-3.72	106.02	7.44	71.3	-10.54	54.56	-3.1	86.18		-33.48	-11.16	-17.36	-46.5	75.64	117.18	53.94	51.46	83.7	9.3	-55.8
0.62	-60.14	12.4	-15.5	21.08	-32.24	-6.82	-39.68	5.58	-19.84	7.44	-68.2	-39.68	-14.88	14.26	65.72	-4.34	-28.52	1.24	-36.58	-9.92	-42.78	14.88	-24.8	-8.06	-56.42	23.56	57.04	3.1	-99.2	-4.96	109.12	8.68	71.92	-10.54	58.9	-3.1	84.94		-35.34	-13.02	-17.98	-47.74	76.88	120.28	57.04	53.32	84.94	10.54	-56.42
0	-62	10.54	-17.98	22.32	-33.48	-6.82	-40.92	6.2	-20.46	7.44	-68.82	-39.68	-14.88	14.88	65.72	-4.34	-28.52	1.24	-37.2	-9.92	-43.4	14.88	-24.18	-8.06	-58.28	21.7	58.28	6.82	-101.68	-4.96	110.98	8.68	75.64	-7.44	59.52	-0.62	84.94		-35.96	-16.12	-18.6	-49.6	77.5	123.38	59.52	55.8	84.94	10.54	-57.66
0	-62.62	11.78	-19.84	23.56	-33.48	-5.58	-42.16	6.2	-20.46	6.82	-69.44	-41.54	-13.02	14.88	68.2	-4.34	-29.14	1.24	-37.2	-9.92	-43.4	14.88	-22.94	-9.3	-60.76	21.08	58.28	9.3	-102.92	-7.44	115.94	8.68	76.88	-8.06	61.38	-6.2	86.18		-36.58	-19.84	-20.46	-50.84	78.74	125.86	61.38	57.04	88.04	6.82	-58.28
-1.24	-64.48	11.78	-20.46	26.04	-34.72	-5.58	-44.02	6.2	-20.46	6.82	-70.68	-41.54	-11.78	15.5	66.96	-3.72	-29.14	3.1	-38.44	-10.54	-44.64	15.5	-20.46	-9.3	-62	18.6	58.9	9.3	-107.26	-7.44	118.42	7.44	78.74	-9.3	63.86	-6.2	86.8		-37.2	-22.32	-23.56	-50.84	78.74	127.1	63.86	59.52	89.28	4.96	-61.38
-2.48	-66.34	10.54	-22.32	27.28	-35.96	-6.82	-44.64	7.44	-21.7	5.58	-71.92	-44.02	-11.78	19.22	68.2	-3.72	-29.76	3.72	-39.68	-10.54	-44.64	15.5	-17.36	-9.3	-63.86	16.74	59.52	9.3	-109.12	-3.72	120.9	6.82	81.84	-9.92	65.1	-6.2	89.28		-37.82	-24.8	-25.42	-50.84	78.12	125.24	66.34	62	89.9	2.48	-61.38
-3.72	-67.58	9.92	-22.94	28.52	-36.58	-7.44	-45.88	7.44	-22.32	5.58	-73.16	-43.4	-8.06	17.98	69.44	-2.48	-31	3.72	-40.92	-10.54	-45.26	17.98	-16.74	-9.3	-64.48	17.36	61.38	9.3	-110.36	-3.1	123.38	6.82	83.08	-9.92	66.96	-6.2	91.14		-39.06	-26.04	-27.28	-53.94	75.64	126.48	67.58	62.62	90.52	0.62	-62
-3.72	-68.82	9.92	-25.42	28.52	-37.2	-7.44	-46.5	7.44	-22.32	3.1	-73.78	-44.02	-9.92	17.98	69.44	-2.48	-31.62	3.72	-43.4	-10.54	-45.26	17.98	-15.5	-9.92	-65.72	18.6	63.86	9.3	-112.84	-3.72	125.24	9.92	86.18	-10.54	69.44	-6.2	93.62		-40.92	-28.52	-24.8	-54.56	74.4	128.96	70.06	70.68	89.9	-3.72	-62.62
-3.72	-71.3	9.3	-27.28	29.14	-38.44	-7.44	-47.12	7.44	-22.32	2.48	-74.4	-44.64	-9.92	17.36	70.06	-2.48	-32.24	3.72	-43.4	-10.54	-47.12	17.98	-14.88	-10.54	-63.86	17.36	65.72	9.3	-114.7	-3.72	127.72	9.92	86.8	-5.58	66.96	-5.58	96.1		-41.54	-29.76	-26.04	-55.8	73.78	130.2	71.92	71.92	89.28	-6.2	-63.24
-3.72	-73.78	9.3	-29.14	29.76	-39.68	-7.44	-46.5	8.06	-22.94	0.62	-75.64	-44.64	-9.92	16.74	70.06	-2.48	-33.48	3.72	-44.64	-10.54	-47.74	17.98	-15.5	-9.92	-65.72	18.6	66.96	10.54	-115.32	-3.1	130.2	9.92	90.52	-5.58	67.58	-5.58	96.72		-42.16	-32.86	-27.28	-57.66	72.54	132.06	73.78	72.54	91.14	-7.44	-64.48
-4.34	-74.4	9.3	-29.14	31	-39.68	-7.44	-46.5	8.06	-24.18	0	-76.26	-45.88	-9.3	16.74	70.68	-2.48	-34.1	3.1	-46.5	-9.92	-50.22	17.36	-17.36	-9.92	-66.96	18.6	70.68	10.54	-116.56	-2.48	130.82	8.68	93	-4.96	69.44	-4.96	97.34		-43.4	-34.72	-26.04	-57.66	71.92	134.54	75.02	73.16	94.24	-6.82	-65.72
-3.72	-76.26	9.3	-29.14	31	-40.92	-7.44	-48.36	8.06	-24.8	0.62	-78.74	-45.88	-9.3	16.74	71.92	-2.48	-34.72	3.1	-48.36	-9.92	-52.08	17.36	-17.98	-10.54	-68.82	19.22	71.3	10.54	-116.56	-0.62	130.82	9.92	96.1	-4.34	71.3	-4.96	99.82		-43.4	-35.96	-26.04	-58.28	71.92	137.64	77.5	73.78	95.48	-6.82	-63.24
-3.72	-76.88	9.3	-29.76	31	-40.92	-8.06	-48.36	8.06	-25.42	-1.86	-81.22	-47.12	-10.54	16.74	72.54	-2.48	-35.96	2.48	-50.84	-9.92	-55.18	17.36	-19.84	-10.54	-69.44	18.6	73.16	11.78	-117.18	2.48	130.82	9.92	96.72	-4.34	72.54	-3.72	102.3		-46.5	-36.58	-26.04	-59.52	73.16	141.98	79.98	76.26	95.48	-6.2	-63.24
-4.34	-76.88	9.3	-29.76	29.76	-39.68	-8.06	-51.46	8.68	-25.42	-1.86	-81.22	-49.6	-12.4	19.22	74.4	-2.48	-35.96	2.48	-51.46	-9.92	-57.04	17.36	-21.7	-10.54	-69.44	18.6	73.78	11.78	-117.18	4.34	135.78	9.92	98.58	-4.34	75.02	-3.72	103.54		-46.5	-36.58	-26.66	-61.38	73.78	144.46	81.22	78.74	96.1	-5.58	-64.48
-3.72	-79.36	7.44	-31.62	31	-39.68	-9.92	-53.32	8.68	-26.66	-1.86	-83.08	-49.6	-11.78	21.7	74.4	-2.48	-38.44	2.48	-52.08	-9.92	-59.52	17.36	-22.32	-10.54	-69.44	17.36	75.64	15.5	-117.8	3.72	140.74	13.64	96.72	-3.1	78.74	-4.96	106.02		-47.12	-38.44	-27.28	-62	73.78	146.94	81.22	81.22	97.96	-4.34	-66.34
-3.72	-79.98	7.44	-32.24	31.62	-37.2	-10.54	-51.46	9.92	-26.66	-1.86	-83.7	-49.6	-11.78	22.94	75.64	-2.48	-39.06	3.1	-54.56	-11.78	-65.1	17.36	-22.32	-10.54	-70.68	17.36	76.88	17.98	-119.66	1.86	146.32	13.64	100.44	-4.34	79.98	-3.72	109.12		-47.74	-39.06	-31	-60.76	72.54	151.28	81.84	83.7	98.58	-4.34	-70.06
-4.34	-79.98	7.44	-32.86	32.24	-38.44	-10.54	-52.08	10.54	-27.28	-0.62	-85.56	-51.46	-11.78	24.8	77.5	-2.48	-39.06	3.72	-56.42	-10.54	-65.72	17.36	-22.94	-11.78	-71.92	17.36	78.12	19.84	-124	3.72	148.8	13.64	97.96	-4.34	82.46	-3.72	110.98		-47.74	-39.68	-33.48	-62	72.54	155	81.22	85.56	98.58	-4.34	-71.3
-2.48	-81.84	7.44	-34.1	32.24	-39.06	-10.54	-53.94	10.54	-27.28	0	-86.18	-51.46	-10.54	25.42	78.12	-2.48	-39.68	3.72	-58.9	-10.54	-66.96	17.36	-24.18	-11.78	-73.16	16.74	79.36	20.46	-126.48	4.96	150.04	14.26	100.44	-4.34	86.18	-3.1	114.08		-48.36	-40.92	-34.1	-63.24	72.54	156.86	80.6	88.66			-70.68
-2.48	-83.7	7.44	-34.72	32.24	-39.06	-12.4	-54.56	10.54	-27.28	0	-86.8	-51.46	-10.54	25.42	79.98	-2.48	-40.92	3.72	-60.76	-10.54	-67.58	17.36	-24.8	-11.78	-73.78	16.74	80.6	20.46	-127.72	6.82	153.76	16.74	101.06	-4.96	88.66	-2.48	116.56		-48.98	-40.92	-36.58	-65.1	71.3	159.34	79.98	91.76			-70.06
-2.48	-81.22	7.44	-35.34	34.72	-39.68	-12.4	-54.56	10.54	-27.28	0.62	-88.66	-53.32	-10.54	25.42	83.08	-3.72	-41.54	4.96	-61.38	-10.54	-68.2	17.36	-27.28	-12.4	-74.4	17.36	83.7	21.7	-128.96	4.96	155.62	16.74	102.92	-5.58	91.76	-0.62	119.04		-51.46	-40.3	-37.2	-65.1	70.68	160.58	79.36	94.24			-69.44
-2.48	-81.22	7.44	-36.58	36.58	-39.68	-12.4	-56.42	11.16	-27.28	0.62	-90.52	-53.94	-9.3	26.66	85.56	-3.72	-42.16	4.96	-63.24	-12.4	-68.2	17.36	-27.9	-12.4	-74.4	17.36	85.56	22.94	-130.2	6.2	158.1	16.74	102.92	-5.58	92.38	0	121.52		-54.56	-40.92	-37.82	-66.96	70.06	163.06	79.36	96.1			-69.44
-2.48	-81.84	8.06	-37.2	37.2	-41.54	-12.4	-57.04	11.16	-27.9	0.62	-91.14	-54.56	-9.3	29.14	88.04	-3.72	-43.4	3.72	-64.48	-13.02	-70.06	17.36	-31.62	-11.78	-75.64	17.36	86.8	25.42	-132.06	6.82	159.96	16.74	104.16	-8.06	94.24	4.34	125.86		-54.56	-40.92	-35.96	-63.86	67.58	167.4	75.64	97.96			-69.44
-1.86	-83.7	7.44	-39.06	37.2	-42.16	-12.4	-56.42	11.16	-29.14	0.62	-93	-56.42	-9.3	29.76	89.9	-3.72	-43.4	3.1	-66.34	-13.02	-70.06	17.36	-32.86	-11.78	-75.64	17.36	88.04	27.28	-134.54	8.68	159.96	19.22	104.16	-9.3	97.34	4.34	127.1		-55.8	-40.92	-35.96	-63.24	70.68	171.74	73.78	106.64			-69.44
-1.86	-86.18	6.82	-39.68	39.06	-43.4	-12.4	-54.56	11.16	-29.14	0.62	-93.62	-58.9	-8.06	30.38	94.24	-3.72	-44.64	3.1	-66.34	-13.02	-70.68	17.36	-34.72	-13.02	-73.78	16.12	89.28	27.9	-137.64	11.78	159.96	21.08	101.06	-9.3	99.2	4.96	128.96		-56.42	-40.92	-34.72	-62.62	71.3	174.22	70.68	110.36			-69.44
-3.72	-87.42	6.82	-40.3	39.06	-44.02	-9.92	-55.8	12.4	-29.76	0.62	-95.48	-59.52	-8.06	31.62	97.34	-3.72	-44.64	3.1	-66.96	-13.02	-71.92	17.36	-37.2	-13.02	-73.78	14.88	90.52	29.14	-138.88	11.78	163.68	21.08	104.16	-9.92	103.54	6.2	130.82		-57.04	-43.4	-37.2	-65.72	71.92	176.08	68.82	111.6			-68.82
-2.48	-89.9	6.82	-42.16	39.68	-44.64	-9.92	-55.8	12.4	-29.76	1.86	-96.1	-61.38	-9.92	31.62	102.92	-3.72	-45.88	3.72	-68.82	-14.26	-72.54	17.36	-40.3	-13.02	-73.78	14.26	93	32.86	-146.32	11.78	167.4	21.08	106.64	-11.78	106.02	2.48	131.44		-57.04	-43.4	-37.82	-67.58	72.54	177.94	66.96	114.7			-68.2
-2.48	-89.9	6.82	-42.78	41.54	-46.5	-9.92	-56.42	12.4	-29.76	1.86	-96.72	-61.38	-9.92	31.62	105.4	-2.48	-46.5	3.72	-69.44	-14.26	-73.16	17.36	-42.78	-13.02	-74.4	13.64	94.24	34.72	-149.42	11.78	171.12	21.08	110.98	-11.78	109.74	1.24	133.92		-57.04	-43.4	-38.44	-67.58	72.54	178.56	65.72	118.42			-70.68
-2.48	-91.14	5.58	-44.02	43.4	-47.12	-11.78	-58.9	12.4	-30.38	2.48	-98.58	-61.38	-9.92	32.86	104.78	-2.48	-47.12	3.72	-70.68	-14.26	-75.02	17.36	-45.26	-13.02	-74.4	13.64	94.24	36.58	-151.28	11.78	175.46	19.22	113.46	-12.4	113.46	1.24	136.4		-58.28	-43.4	-37.82	-70.06	76.26	187.24	63.86	120.28			-73.16
-2.48	-91.76	4.96	-45.26	44.64	-48.36	-12.4	-59.52	12.4	-31.62	2.48	-100.44	-62	-10.54	32.24	104.16	-2.48	-48.36	3.72	-71.3	-14.26	-75.02	17.36	-46.5	-13.02	-74.4	14.26	97.96	37.2	-151.9	12.4	179.8	16.74	115.32	-12.4	114.7	0	138.88		-59.52	-42.78	-37.82	-70.68	76.26	190.96	63.24	122.14			-73.78
-2.48	-93.62	4.96	-46.5	45.88	-48.98	-12.4	-60.76	12.4	-31.62	3.1	-101.06	-63.86	-10.54	32.24	104.16	-2.48	-48.98	3.72	-71.3	-14.26	-75.64	17.36	-47.12	-15.5	-71.3	14.26	98.58	40.3	-150.04	13.64	182.28	16.74	118.42	-13.02	119.04	-2.48	141.36		-58.9	-43.4	-38.44	-72.54	75.64	193.44	62.62	123.38			-75.02
[truncated: 285 more rows]
[truncated: 91 more columns]

## Sheet: Supp Fig 4a-Cell Tracks Nocodaz
Position step=10.5 sec
		50 kPa																																									Polyureathane (pU)
[truncated: 363 more rows]
[truncated: 31 more columns]

[truncated: 8 more sheets: Supp Fig 4c,e, Supp Fig 5, Supp Fig 5b-DMSO, Supp Fig 5b-Nocodazole, Supp Fig 5b-Taxol, Supp Figure 6-Cell track-SMIFH2, Supp Fig 7c,d,e, Supp Fig 8a]
